# Supplementary material for: Identification of QTL and candidate genes associated with biomass yield and Feed Quality in response to water deficit in alfalfa (Medicago sativa L.) using linkage mapping and RNA-Seq
Source: Front Plant Sci. 2022 Oct 17;13:996672. doi: 10.3389/fpls.2022.996672 (PMC9619099; doi:10.3389/fpls.2022.996672)
Supplement: Supplementary Table 1 — Statistical analysis of 12 traits (BLUE values) in two parents and F1 population. [file Table_1.xlsx]

## Sheet: Table S1
Traits	Parents		F1 Population							H2
	P1	P2	Mean	Min	Max	Range	Skew	Kurtosis	SE
BY	-290.899	255.553	0.238825	-653.436	649.607	1303.04	0.15892	-0.311516	22.0878	0.5
PH	-4.04265	4.70864	-0.00453053	-10.2548	7.52685	17.7817	-0.51019	-0.405431	0.311818	0.61
CP	-0.268911	0.171787	0.000674474	-0.614402	0.977496	1.5919	0.552753	0.514171	0.0249608	0.49
lignin	0.136624	0.0463274	-0.00127049	-0.160179	0.242872	0.403051	1.28691	1.42062	0.00674935	0.53
DM	0.0275362	0.0330813	-0.000418052	-0.231062	0.117786	0.348848	-1.1475	3.51402	0.0040863	0.28
ASH	0.0591823	-0.293757	0.00161776	-0.385613	0.832688	1.2183	1.03061	3.25433	0.0146429	0.42
ADF	0.420072	0.432833	-0.00592296	-1.37044	1.6077	2.97814	0.329119	0.0720744	0.0461607	0.32
NDF	0.151606	0.655007	-0.00560148	-2.09414	2.43803	4.53217	0.445726	0.0605605	0.0680849	0.51
K	-0.0206597	0.030946	-7.1433e-05	-0.0754029	0.170006	0.245409	0.990161	1.26526	0.0035557	0.54
Ca	-0.000177222	0.00745845	-5.05641e-05	-0.0208337	0.0231843	0.044018	0.25312	0.983199	0.000575472	0.46
Mg	-0.000103015	-0.0015335	1.13647e-05	-0.00566124	0.00306404	0.00872528	-0.691143	1.10985	0.000122862	0.43
P	-0.00123186	-0.000244354	1.02515e-05	-0.00280109	0.00467145	0.00747254	0.742976	0.255797	0.000125345	0.4
