# Supplementary material for: Identification of QTL and candidate genes associated with biomass yield and Feed Quality in response to water deficit in alfalfa (Medicago sativa L.) using linkage mapping and RNA-Seq
Source: Front Plant Sci. 2022 Oct 17;13:996672. doi: 10.3389/fpls.2022.996672 (PMC9619099; doi:10.3389/fpls.2022.996672)
Supplement: Supplementary Table 2 — Consistent QTLs detected in this study. The main QTLs, which were independently identified in a single environment, were considered as consistent QTLs. [file Table_2.xlsx]

## Sheet: Table S2
Comparative Group	DEGs	Simple	Cultivar	Genotype	Drought Treatment
G1	Drought VS Well-watered	Root	Not applicable	Drought-sensitive	PEG-induced drought stress
G2	Drought VS Well-watered	Root	Not applicable	Drought-resistant
G3	Drought VS Well-watered	Leaf	Beaver	Drought-sensitive	Approximately 7% volumetric soil moisture content
G4	Drought VS Well-watered	Leaf	PI 641381	Drought-resistant
