# Supplementary material for: Identification of QTL and candidate genes associated with biomass yield and Feed Quality in response to water deficit in alfalfa (Medicago sativa L.) using linkage mapping and RNA-Seq
Source: Front Plant Sci. 2022 Oct 17;13:996672. doi: 10.3389/fpls.2022.996672 (PMC9619099; doi:10.3389/fpls.2022.996672)
Supplement: Supplementary Table 4 — The list of differentially expressed genes (DEGs) in four comparative groups. The DEGs threshold was set at P ≤ 0.01 and |log2 fold change (FC)| > 2. [file Table_4.xlsx]

## Sheet: Table S4
Class	GO_Name	GO_ID	HitsGenesCountsInSelectedSet	EnrichmentScore	corrected p-value(BH method)
Molecular function	terpene synthase activity	GO:0010333	68	12.4388	0
Molecular function	carbon-oxygen lyase activity, acting on phosphates	GO:0016838	68	10.8099	0
Molecular function	catalytic activity	GO:0003824	1377	1.18975	0
Molecular function	quercetin 3-O-glucosyltransferase activity	GO:0080043	61	3.58047	2.36478e-14
Molecular function	quercetin 7-O-glucosyltransferase activity	GO:0080044	61	3.58047	2.36478e-14
Molecular function	oxidoreductase activity, acting on paired donors, with incorporation or reduction of molecular oxygen, NAD(P)H as one donor, and incorporation of one atom of oxygen	GO:0016709	122	3.52241	2.36478e-14
Molecular function	oxidoreductase activity, acting on metal ions	GO:0016722	36	6.12386	2.36478e-14
Molecular function	hydrolase activity, hydrolyzing O-glycosyl compounds	GO:0004553	114	2.38978	2.36478e-14
Molecular function	oxidoreductase activity, acting on paired donors, with incorporation or reduction of molecular oxygen	GO:0016705	149	2.95201	2.10202e-14
Molecular function	carbon-oxygen lyase activity	GO:0016835	75	4.65817	2.10202e-14
Molecular function	lyase activity	GO:0016829	116	2.8448	2.57975e-14
Molecular function	monooxygenase activity	GO:0004497	157	3.43686	3.15303e-14
Molecular function	UDP-glucosyltransferase activity	GO:0035251	78	3.20482	3.15303e-14
Molecular function	alpha-amylase inhibitor activity	GO:0015066	28	7.12182	3.15303e-14
Molecular function	O-methyltransferase activity	GO:0008171	45	6.98725	3.15303e-14
Molecular function	sesquiterpene synthase activity	GO:0010334	68	13.6546	2.95597e-14
Molecular function	oxidoreductase activity	GO:0016491	360	2.21429	2.95597e-14
Molecular function	glucan exo-1,3-beta-glucosidase activity	GO:0004338	28	13.3534	2.95597e-14
Molecular function	hydroxymethylglutaryl-CoA reductase (NADPH) activity	GO:0004420	20	19.0763	2.95597e-14
Molecular function	acyltransferase activity	GO:0016746	121	2.59144	2.95597e-14
Molecular function	beta-gentiobiose beta-glucosidase activity	GO:0080083	27	15.3422	2.7026e-14
Molecular function	beta-L-arabinosidase activity	GO:0047701	27	17.1687	2.7026e-14
Molecular function	thioglucosidase activity	GO:0019137	27	17.1687	2.7026e-14
Molecular function	beta-D-fucosidase activity	GO:0033907	27	17.1687	2.7026e-14
Molecular function	glucosyltransferase activity	GO:0046527	89	2.85686	2.7026e-14
Molecular function	galactosidase activity	GO:0015925	37	4.75073	1.20058e-13
Molecular function	S-linalool synthase activity	GO:0034007	16	13.3534	1.75169e-13
Molecular function	hydrolase activity, acting on glycosyl bonds	GO:0016798	114	2.16081	5.4052e-13
Molecular function	beta-galactosidase activity	GO:0004565	29	5.6123	1.07638e-12
Molecular function	diamine oxidase activity	GO:0052597	15	12.9227	1.83507e-12
Molecular function	beta-glucosidase activity	GO:0008422	43	3.68075	6.16367e-12
Molecular function	(E,E)-geranyllinalool synthase activity	GO:0080013	16	10.4222	1.58854e-11
Molecular function	acyltransferase activity, transferring groups other than amino-acyl groups	GO:0016747	94	2.21966	2.02568e-11
Molecular function	UDP-glycosyltransferase activity	GO:0008194	81	2.35392	4.01177e-11
Molecular function	abscisic acid binding	GO:0010427	16	9.49576	7.90321e-11
Molecular function	ornithine decarboxylase activity	GO:0004586	8	26.7068	9.01873e-11
Molecular function	prostaglandin-endoperoxide synthase activity	GO:0004666	9	21.851	1.68139e-10
Molecular function	glucosidase activity	GO:0015926	43	3.21679	4.78031e-10
Molecular function	acylglycerol lipase activity	GO:0047372	14	9.83935	9.22568e-10
Molecular function	phospholipase A1 activity	GO:0008970	15	8.70874	1.37724e-09
Molecular function	isoprenoid binding	GO:0019840	16	7.63052	2.94228e-09
Molecular function	naringenin-chalcone synthase activity	GO:0016210	18	6.49625	3.87422e-09
Molecular function	protein phosphatase inhibitor activity	GO:0004864	16	7.24253	6.64524e-09
Molecular function	monocarboxylic acid binding	GO:0033293	19	5.90034	6.9284e-09
Molecular function	hexosyltransferase activity	GO:0016758	97	1.94926	8.63112e-09
Molecular function	phosphatase inhibitor activity	GO:0019212	16	6.37775	4.79399e-08
Molecular function	nitrate transmembrane transporter activity	GO:0015112	21	4.52293	1.3259e-07
Molecular function	oxidoreductase activity, acting on single donors with incorporation of molecular oxygen, incorporation of two atoms of oxygen	GO:0016702	15	6.25941	1.89607e-07
Molecular function	oxidoreductase activity, acting on peroxide as acceptor	GO:0016684	32	3.15357	2.09834e-07
Molecular function	peroxidase activity	GO:0004601	32	3.15357	2.09834e-07
Molecular function	bHLH transcription factor binding	GO:0043425	6	22.8916	3.09666e-07
Molecular function	methylammonium transmembrane transporter activity	GO:0015200	7	16.9952	4.83583e-07
Molecular function	amine transmembrane transporter activity	GO:0005275	7	16.9952	4.83583e-07
Molecular function	butyrate-CoA ligase activity	GO:0047760	8	13.3534	5.91125e-07
Molecular function	6-phosphogluconolactonase activity	GO:0017057	8	13.3534	5.91125e-07
Molecular function	oxidoreductase activity, acting on the CH-NH2 group of donors, oxygen as acceptor	GO:0016641	16	5.02717	1.45989e-06
Molecular function	O-acetyltransferase activity	GO:0016413	26	3.27536	1.91049e-06
Molecular function	alcohol binding	GO:0043178	16	4.85578	2.33312e-06
Molecular function	phospholipase activity	GO:0004620	25	3.32174	2.43385e-06
Molecular function	glycosyltransferase activity	GO:0016757	97	1.72245	2.72354e-06
Molecular function	naringenin 3-dioxygenase activity	GO:0045486	8	11.245	2.77861e-06
Molecular function	antioxidant activity	GO:0016209	41	2.38558	4.6994e-06
Molecular function	protein phosphatase regulator activity	GO:0019888	16	4.49799	6.39788e-06
Molecular function	oxidoreductase activity, acting on single donors with incorporation of molecular oxygen	GO:0016701	15	4.76907	6.53462e-06
Molecular function	spermidine:sinapoyl CoA N-acyltransferase activity	GO:0080072	9	7.75359	1.77766e-05
Molecular function	phosphatase regulator activity	GO:0019208	16	4.14863	1.87502e-05
Molecular function	carboxylic ester hydrolase activity	GO:0052689	49	2.02575	3.69202e-05
Molecular function	carboxy-lyase activity	GO:0016831	22	2.96742	6.83344e-05
Molecular function	L-amino acid transmembrane transporter activity	GO:0015179	14	4.15439	7.25237e-05
Molecular function	ferric-chelate reductase activity	GO:0000293	9	6.49625	7.65871e-05
Molecular function	oxidoreductase activity, acting on metal ions, NAD or NADP as acceptor	GO:0016723	9	6.49625	7.65871e-05
Molecular function	polygalacturonase activity	GO:0004650	12	4.57831	0.000112417
Molecular function	allene-oxide cyclase activity	GO:0046423	7	8.49762	0.000112954
Molecular function	IAA-Ala conjugate hydrolase activity	GO:0010179	7	8.49762	0.000112954
Molecular function	8-hydroxyquercitin 8-O-methyltransferase activity	GO:0030761	9	6.16311	0.000113019
Molecular function	chalcone isomerase activity	GO:0045430	8	6.89208	0.000142639
Molecular function	oxidoreductase activity, acting on the CH-NH2 group of donors	GO:0016638	16	3.47406	0.000153828
Molecular function	alanine transmembrane transporter activity	GO:0022858	6	10.0151	0.000158779
Molecular function	L-alanine transmembrane transporter activity	GO:0015180	6	10.0151	0.000158779
Molecular function	acetyl-CoA C-acyltransferase activity	GO:0003988	6	10.0151	0.000158779
Molecular function	inorganic anion transmembrane transporter activity	GO:0015103	37	2.12506	0.000167829
Molecular function	acetyltransferase activity	GO:0016407	33	2.23687	0.000166156
Molecular function	iron-sulfur cluster binding	GO:0051536	24	2.6269	0.000173945
Molecular function	metal cluster binding	GO:0051540	24	2.6269	0.000173945
Molecular function	C-acyltransferase activity	GO:0016408	13	4.03708	0.000172388
Molecular function	sinapoyl spermidine:sinapoyl CoA N-acyltransferase activity	GO:0080089	7	7.78949	0.000184625
Molecular function	1-aminocyclopropane-1-carboxylate synthase activity	GO:0016847	8	6.47438	0.00020736
Molecular function	acid phosphatase activity	GO:0003993	19	2.98488	0.000205925
Molecular function	hormone binding	GO:0042562	16	3.33835	0.00022278
Molecular function	IAA-amino acid conjugate hydrolase activity	GO:0010178	7	7.47791	0.000237897
Molecular function	dioxygenase activity	GO:0051213	33	2.1815	0.000246885
Molecular function	organic acid binding	GO:0043177	21	2.68346	0.000371744
Molecular function	carboxylic acid binding	GO:0031406	21	2.68346	0.000371744
Molecular function	inorganic diphosphatase activity	GO:0004427	9	5.11407	0.000437589
Molecular function	O-acyltransferase activity	GO:0008374	32	2.12592	0.000499049
Molecular function	ATP citrate synthase activity	GO:0003878	5	10.2719	0.000588779
Molecular function	S-adenosylmethionine-dependent methyltransferase activity	GO:0008757	52	1.75569	0.000620183
Molecular function	L-glutamate transmembrane transporter activity	GO:0005313	6	7.63052	0.000720697
Molecular function	carbohydrate binding	GO:0030246	32	2.06929	0.000795633
Molecular function	carbon-carbon lyase activity	GO:0016830	28	2.19294	0.000788448
Molecular function	CoA-ligase activity	GO:0016405	14	3.25126	0.000809173
Molecular function	transmembrane transporter activity	GO:0022857	213	1.28121	0.000838618
Molecular function	L-arginine transmembrane transporter activity	GO:0061459	5	9.53815	0.000832598
Molecular function	L-lysine transmembrane transporter activity	GO:0015189	5	9.53815	0.000832598
Molecular function	nitrate reductase [NAD(P)H] activity	GO:0050463	5	9.53815	0.000832598
Molecular function	nitrate reductase (NADH) activity	GO:0009703	5	9.53815	0.000832598
Molecular function	oxidoreductase activity, acting on other nitrogenous compounds as donors, with NAD or NADP as acceptor	GO:0046857	5	9.53815	0.000832598
Molecular function	2-hydroxyisoflavanone synthase activity	GO:0033770	6	7.28368	0.00084256
Molecular function	acyltransferase, acyl groups converted into alkyl on transfer	GO:0046912	9	4.53512	0.000975657
Molecular function	lipase activity	GO:0016298	27	2.15893	0.00117861
Molecular function	galactolipase activity	GO:0047714	6	6.6767	0.0013804
Molecular function	L-gulonolactone oxidase activity	GO:0050105	6	6.40964	0.0017452
Molecular function	transcription corepressor activity	GO:0003714	17	2.60929	0.00206384
Molecular function	enzyme inhibitor activity	GO:0004857	63	1.56514	0.00236378
Molecular function	jasmonic acid hydrolase	GO:0120091	5	7.41856	0.00267111
Molecular function	serine-type endopeptidase activity	GO:0004252	15	2.72519	0.00276172
Molecular function	gamma-aminobutyric acid transmembrane transporter activity	GO:0015185	5	7.02811	0.00338632
Molecular function	water channel activity	GO:0015250	16	2.52846	0.00400939
Molecular function	water transmembrane transporter activity	GO:0005372	16	2.52846	0.00400939
Molecular function	phosphocholine phosphatase activity	GO:0052731	6	4.71297	0.00877369
Molecular function	phosphoethanolamine phosphatase activity	GO:0052732	6	4.71297	0.00877369
Molecular function	carbohydrate transmembrane transporter activity	GO:0015144	31	1.78045	0.00925248
Molecular function	fatty-acyl-CoA synthase activity	GO:0004321	7	3.89474	0.0105597
Molecular function	anthocyanin 6''-O-malonyltransferase activity	GO:0033809	5	5.34136	0.0111419
Molecular function	intramolecular lyase activity	GO:0016872	9	3.16265	0.0112798
Molecular function	sugar transmembrane transporter activity	GO:0051119	27	1.81633	0.0123478
Molecular function	triglyceride lipase activity	GO:0004806	7	3.73895	0.0130956
Molecular function	anion transmembrane transporter activity	GO:0008509	70	1.41627	0.0130431
Molecular function	nitrate reductase activity	GO:0008940	5	5.13593	0.0129658
Molecular function	neurotransmitter transmembrane transporter activity	GO:0005326	6	4.21687	0.0136062
Molecular function	glycerol transmembrane transporter activity	GO:0015168	5	4.94571	0.0148829
Molecular function	basic amino acid transmembrane transporter activity	GO:0015174	5	4.94571	0.0148829
Molecular function	AMP binding	GO:0016208	5	4.94571	0.0148829
Molecular function	polysaccharide binding	GO:0030247	23	1.87846	0.0153742
Molecular function	obsolete pattern binding	GO:0001871	23	1.87846	0.0153742
Molecular function	oxidosqualene cyclase activity	GO:0031559	9	2.96742	0.0159092
Molecular function	dicarboxylic acid transmembrane transporter activity	GO:0005310	11	2.59978	0.0168001
Molecular function	alpha-L-arabinofuranosidase activity	GO:0046556	8	3.14198	0.0182397
Molecular function	oxidoreductase activity, acting on CH-OH group of donors	GO:0016614	34	1.6273	0.0194633
Molecular function	xylan 1,4-beta-xylosidase activity	GO:0009044	8	3.09644	0.0195314
Molecular function	organic cation transmembrane transporter activity	GO:0015101	7	3.39905	0.0199316
Molecular function	alpha-galactosidase activity	GO:0004557	8	3.05221	0.0211117
Molecular function	flavin adenine dinucleotide binding	GO:0050660	14	2.19938	0.0226379
Molecular function	oxidoreductase activity, acting on the CH-OH group of donors, oxygen as acceptor	GO:0016899	10	2.61832	0.0225241
Molecular function	beta-amyrin synthase activity	GO:0042300	6	3.72653	0.022931
Molecular function	ligase activity, forming carbon-sulfur bonds	GO:0016877	14	2.18652	0.0234525
Molecular function	obsolete cofactor binding	GO:0048037	56	1.42708	0.0242727
Molecular function	acid-thiol ligase activity	GO:0016878	11	2.44812	0.0244381
Molecular function	magnesium ion binding	GO:0000287	29	1.65138	0.0272913
Molecular function	14-3-3 protein binding	GO:0071889	5	4.17294	0.0273154
Molecular function	neutral amino acid transmembrane transporter activity	GO:0015175	8	2.88722	0.0274989
Molecular function	methyltransferase activity	GO:0008168	52	1.43318	0.0282685
Molecular function	sulfate transmembrane transporter activity	GO:0015116	8	2.84873	0.0292084
Molecular function	purine nucleobase transmembrane transporter activity	GO:0005345	8	2.84873	0.0292084
Molecular function	adenylylsulfate kinase activity	GO:0004020	5	4.04649	0.0301517
Molecular function	amino acid transmembrane transporter activity	GO:0015171	22	1.77508	0.0300097
Molecular function	acidic amino acid transmembrane transporter activity	GO:0015172	6	3.40938	0.0325027
Molecular function	oxidoreductase activity, acting on the aldehyde or oxo group of donors, NAD or NADP as acceptor	GO:0016620	15	2.02324	0.0325329
Molecular function	transferase activity, transferring one-carbon groups	GO:0016741	55	1.40026	0.0336504
Molecular function	oxidoreductase activity, acting on other nitrogenous compounds as donors	GO:0016661	5	3.70928	0.0416482
Molecular function	nucleobase transmembrane transporter activity	GO:0015205	8	2.60554	0.0457671
Molecular function	carbon-sulfur lyase activity	GO:0016846	9	2.40361	0.0498506
Molecular function	steroid hydroxylase activity	GO:0008395	5	3.33835	0.0625782
Molecular function	polyol transmembrane transporter activity	GO:0015166	7	2.63307	0.0648357
Molecular function	agmatine N4-coumaroyltransferase activity	GO:0047634	6	2.86144	0.0687886
Molecular function	inorganic phosphate transmembrane transporter activity	GO:0005315	8	2.40061	0.0703743
Molecular function	serine-type endopeptidase inhibitor activity	GO:0004867	21	1.6447	0.070959
Molecular function	chitin binding	GO:0008061	10	2.13655	0.0728006
Molecular function	glycogenin glucosyltransferase activity	GO:0008466	6	2.81124	0.0732048
Molecular function	myo-inositol transmembrane transporter activity	GO:0005365	6	2.81124	0.0732048
Molecular function	transporter activity	GO:0005215	213	1.14274	0.0799981
Molecular function	transferase activity	GO:0016740	499	1.08198	0.0809715
Molecular function	oxidoreductase activity, acting on the aldehyde or oxo group of donors	GO:0016903	15	1.78045	0.0842159
Molecular function	ammonium transmembrane transporter activity	GO:0008519	7	2.33685	0.105905
Molecular function	chitinase activity	GO:0004568	7	2.25238	0.12338
Molecular function	aldehyde dehydrogenase (NAD+) activity	GO:0004029	8	2.09465	0.126916
Molecular function	aldehyde dehydrogenase [NAD(P)+] activity	GO:0004030	8	2.09465	0.126916
Molecular function	glucuronosyltransferase activity	GO:0015020	10	1.90763	0.127071
Molecular function	oxidoreductase activity, acting on a sulfur group of donors, disulfide as acceptor	GO:0016671	10	1.88076	0.136763
Molecular function	gibberellin 3-beta-dioxygenase activity	GO:0016707	5	2.61832	0.136587
Molecular function	xylanase activity	GO:0097599	8	2.01561	0.148357
Molecular function	oxidoreductase activity, acting on the CH-OH group of donors, NAD or NADP as acceptor	GO:0016616	24	1.45014	0.148521
Molecular function	ADP binding	GO:0043531	6	2.28916	0.151406
Cellular component	cell periphery	GO:0071944	690	1.47179	0
Cellular component	plant-type cell wall	GO:0009505	113	2.37311	0
Cellular component	microbody	GO:0042579	82	2.92555	0
Cellular component	peroxisome	GO:0005777	82	2.92555	0
Cellular component	membrane	GO:0016020	846	1.29407	0
Cellular component	external encapsulating structure	GO:0030312	211	2.12756	2.9902e-14
Cellular component	cell wall	GO:0005618	204	2.09108	3.84454e-14
Cellular component	plasma membrane	GO:0005886	511	1.32325	4.48586e-11
Cellular component	intrinsic component of plasma membrane	GO:0031226	105	1.86232	5.37713e-08
Cellular component	microbody membrane	GO:0031903	20	4.68973	4.52627e-07
Cellular component	peroxisomal membrane	GO:0005778	20	4.68973	4.52627e-07
Cellular component	monolayer-surrounded lipid storage body	GO:0012511	9	10.5519	3.19526e-06
Cellular component	central vacuole	GO:0042807	12	7.0346	3.19658e-06
Cellular component	anchored component of membrane	GO:0031225	48	2.20247	1.24566e-05
Cellular component	vacuole	GO:0005773	205	1.4064	1.23933e-05
Cellular component	integral component of plasma membrane	GO:0005887	70	1.84929	2.27527e-05
Cellular component	obsolete microbody part	GO:0044438	23	2.99622	8.42321e-05
Cellular component	obsolete peroxisomal part	GO:0044439	23	2.99622	8.42321e-05
Cellular component	ATP-independent citrate lyase complex	GO:0009346	5	13.0771	0.000491582
Cellular component	plant-type vacuole	GO:0000325	56	1.78113	0.000616325
Cellular component	obsolete plasma membrane part	GO:0044459	118	1.4484	0.000830405
Cellular component	obsolete vacuolar part	GO:0044437	118	1.44112	0.000976926
Cellular component	contractile ring	GO:0070938	8	5.33342	0.00200001
Cellular component	actomyosin contractile ring	GO:0005826	8	5.33342	0.00200001
Cellular component	anchored component of plasma membrane	GO:0046658	35	1.90099	0.004388
Cellular component	endoplasmic reticulum membrane	GO:0005789	73	1.51807	0.00516102
Cellular component	endoplasmic reticulum subcompartment	GO:0098827	73	1.50792	0.00599889
Cellular component	nuclear outer membrane-endoplasmic reticulum membrane network	GO:0042175	73	1.50245	0.00618014
Cellular component	vacuolar membrane	GO:0005774	110	1.37908	0.00643853
Cellular component	protein storage vacuole	GO:0000326	10	3.40006	0.00967528
Cellular component	extracellular matrix	GO:0031012	7	4.40748	0.012567
Cellular component	lipid droplet	GO:0005811	11	2.85501	0.0202471
Cellular component	obsolete endoplasmic reticulum part	GO:0044432	74	1.4143	0.0222201
Cellular component	cytoplasmic region	GO:0099568	38	1.6522	0.0217994
Cellular component	apical cortex	GO:0045179	5	5.31259	0.0235565
Cellular component	myosin filament	GO:0032982	5	5.31259	0.0235565
Cellular component	phagocytic cup base	GO:0097204	5	5.31259	0.0235565
Cellular component	myosin II complex	GO:0016460	5	5.1516	0.0251626
Cellular component	intrinsic component of membrane	GO:0031224	142	1.25895	0.0278404
Cellular component	vacuolar lumen	GO:0005775	8	3.23815	0.0305556
Cellular component	plant-type vacuole membrane	GO:0009705	32	1.65352	0.0389802
Cellular component	cortical actin cytoskeleton	GO:0030864	8	3.05623	0.0407783
Cellular component	obsolete membrane part	GO:0044425	229	1.16926	0.0572407
Cellular component	sperm flagellum	GO:0036126	5	3.77784	0.0831402
Cellular component	9+2 motile cilium	GO:0097729	5	3.77784	0.0831402
Cellular component	motile cilium	GO:0031514	5	3.77784	0.0831402
Cellular component	phagocytic cup	GO:0001891	5	3.77784	0.0831402
Cellular component	sperm connecting piece	GO:0097224	5	3.77784	0.0831402
Cellular component	equatorial cell cortex	GO:1990753	5	3.69571	0.0826378
Cellular component	cell trailing edge	GO:0031254	5	3.69571	0.0826378
Cellular component	uropod	GO:0001931	5	3.69571	0.0826378
Cellular component	early phagosome	GO:0032009	5	3.61708	0.0855355
Cellular component	cell cortex	GO:0005938	32	1.53026	0.0880295
Cellular component	amyloplast	GO:0009501	6	3.09096	0.0890577
Cellular component	ciliary plasm	GO:0097014	6	3.09096	0.0890577
Cellular component	axoneme	GO:0005930	6	3.09096	0.0890577
Cellular component	obsolete cell division site part	GO:0032155	10	2.25169	0.0925191
Cellular component	plasma membrane bounded cell projection cytoplasm	GO:0032838	6	2.87329	0.114507
Cellular component	storage vacuole	GO:0000322	10	2.04823	0.154247
Cellular component	cell cortex region	GO:0099738	5	2.98251	0.154221
Cellular component	endoplasmic reticulum	GO:0005783	138	1.16835	0.190518
Cellular component	myosin complex	GO:0016459	5	2.78693	0.193632
Cellular component	bounding membrane of organelle	GO:0098588	148	1.15813	0.199618
Cellular component	obsolete sperm part	GO:0097223	5	2.74198	0.199989
Cellular component	phagocytic vesicle	GO:0045335	5	2.69846	0.209258
Cellular component	actomyosin	GO:0042641	6	2.31822	0.248055
Biological process	farnesyl diphosphate metabolic process	GO:0045338	58	16.623	0
Biological process	lipid biosynthetic process	GO:0008610	213	2.51738	0
Biological process	response to wounding	GO:0009611	130	2.43043	0
Biological process	hydrocarbon metabolic process	GO:0120252	82	6.20092	0
Biological process	obsolete oxidation-reduction process	GO:0055114	385	2.27229	0
Biological process	sesquiterpene metabolic process	GO:0051761	68	14.6534	0
Biological process	sesquiterpene biosynthetic process	GO:0051762	68	14.6534	0
Biological process	isoprenoid metabolic process	GO:0006720	155	3.80665	0
Biological process	secondary metabolite biosynthetic process	GO:0044550	166	3.18875	0
Biological process	sterol metabolic process	GO:0016125	56	4.22363	0
Biological process	organic hydroxy compound biosynthetic process	GO:1901617	82	2.98621	5.78123e-14
Biological process	hydrocarbon biosynthetic process	GO:0120251	79	8.14449	7.9492e-14
Biological process	cellular lipid metabolic process	GO:0044255	225	2.05238	7.9492e-14
Biological process	glycosinolate catabolic process	GO:0019759	27	12.4811	7.9492e-14
Biological process	glucosinolate catabolic process	GO:0019762	27	12.4811	7.9492e-14
Biological process	sterol biosynthetic process	GO:0016126	34	7.16509	7.9492e-14
Biological process	S-glycoside catabolic process	GO:0016145	27	12.4811	7.9492e-14
Biological process	isoprenoid biosynthetic process	GO:0008299	147	4.61454	8.83244e-14
Biological process	lipid metabolic process	GO:0006629	267	2.05874	8.83244e-14
Biological process	terpenoid metabolic process	GO:0006721	117	3.26511	8.83244e-14
Biological process	isopentenyl diphosphate biosynthetic process, mevalonate pathway	GO:0019287	15	20.4717	8.83244e-14
Biological process	secondary metabolic process	GO:0019748	236	3.16808	1.01172e-13
Biological process	glycosinolate metabolic process	GO:0019757	66	3.81368	1.01172e-13
Biological process	glucosinolate metabolic process	GO:0019760	66	3.81368	1.01172e-13
Biological process	S-glycoside metabolic process	GO:0016143	66	3.81368	1.01172e-13
Biological process	terpene metabolic process	GO:0042214	70	10.5038	9.78363e-14
Biological process	acetyl-CoA metabolic process	GO:0006084	20	10.615	9.78363e-14
Biological process	terpene biosynthetic process	GO:0046246	69	11.2362	1.02204e-13
Biological process	phospholipid metabolic process	GO:0006644	80	2.7525	1.02204e-13
Biological process	sulfur compound metabolic process	GO:0006790	108	2.32207	1.27187e-13
Biological process	steroid metabolic process	GO:0008202	65	3.07921	1.64112e-13
Biological process	flavonoid biosynthetic process	GO:0009813	53	3.54079	2.18603e-13
Biological process	glycosyl compound catabolic process	GO:1901658	30	5.84905	4.14322e-13
Biological process	steroid biosynthetic process	GO:0006694	39	4.48897	4.39544e-13
Biological process	sulfur compound catabolic process	GO:0044273	27	6.39529	9.0848e-13
Biological process	defense response to insect	GO:0002213	38	4.39151	1.83715e-12
Biological process	cellular response to azide	GO:0097185	15	13.8679	1.82187e-12
Biological process	response to azide	GO:0097184	15	13.8679	1.82187e-12
Biological process	flavonoid metabolic process	GO:0009812	62	2.9371	4.86735e-12
Biological process	organic hydroxy compound metabolic process	GO:1901615	114	2.11749	5.65983e-12
Biological process	jasmonic acid biosynthetic process	GO:0009695	29	5.43236	7.28224e-12
Biological process	lignin metabolic process	GO:0009808	37	4.20807	1.31654e-11
Biological process	jasmonic acid metabolic process	GO:0009694	31	4.82865	2.73822e-11
Biological process	response to external biotic stimulus	GO:0043207	350	1.44791	3.75202e-11
Biological process	response to biotic stimulus	GO:0009607	351	1.446	3.99933e-11
Biological process	response to other organism	GO:0051707	349	1.44733	4.11976e-11
Biological process	defense response	GO:0006952	321	1.47554	4.16132e-11
Biological process	lignin biosynthetic process	GO:0009809	34	4.23675	8.83355e-11
Biological process	monocarboxylic acid biosynthetic process	GO:0072330	91	2.22344	1.1208e-10
Biological process	putrescine biosynthetic process from ornithine	GO:0033387	8	28.6604	1.2423e-10
Biological process	fatty acid alpha-oxidation	GO:0001561	9	23.4494	2.18513e-10
Biological process	(R)-2-hydroxy-alpha-linolenic acid biosynthetic process	GO:1902609	9	23.4494	2.18513e-10
Biological process	cyclooxygenase pathway	GO:0019371	9	23.4494	2.18513e-10
Biological process	glycosyl compound metabolic process	GO:1901657	76	2.33962	6.27704e-10
Biological process	acyl-CoA metabolic process	GO:0006637	24	5.1718	2.07116e-09
Biological process	thioester metabolic process	GO:0035383	24	5.1718	2.07116e-09
Biological process	monoacylglycerol metabolic process	GO:0046462	9	19.8418	2.3854e-09
Biological process	monoacylglycerol catabolic process	GO:0052651	9	19.8418	2.3854e-09
Biological process	phenylpropanoid metabolic process	GO:0009698	56	2.65286	2.81969e-09
Biological process	response to acid chemical	GO:0001101	308	1.43232	3.07966e-09
Biological process	nucleoside bisphosphate metabolic process	GO:0033865	28	4.36136	3.14028e-09
Biological process	ribonucleoside bisphosphate metabolic process	GO:0033875	28	4.36136	3.14028e-09
Biological process	purine nucleoside bisphosphate metabolic process	GO:0034032	28	4.36136	3.14028e-09
Biological process	monoterpene metabolic process	GO:0043692	16	8.04502	3.05005e-09
Biological process	monoterpene biosynthetic process	GO:0043693	16	8.04502	3.05005e-09
Biological process	biological process involved in interspecies interaction between organisms	GO:0044419	351	1.39043	3.55781e-09
Biological process	negative regulation of protein dephosphorylation	GO:0035308	16	7.64276	6.81855e-09
Biological process	negative regulation of phosphoprotein phosphatase activity	GO:0032515	16	7.64276	6.81855e-09
Biological process	isopentenyl diphosphate biosynthetic process	GO:0009240	17	6.96038	8.92226e-09
Biological process	isopentenyl diphosphate metabolic process	GO:0046490	17	6.96038	8.92226e-09
Biological process	oxoacid metabolic process	GO:0043436	230	1.51086	1.03427e-08
Biological process	cellular response to alkaline pH	GO:0071469	11	12.6106	1.02651e-08
Biological process	regulation of cellular response to alkaline pH	GO:1900067	11	12.6106	1.02651e-08
Biological process	organic acid metabolic process	GO:0006082	230	1.50948	1.07692e-08
Biological process	negative regulation of protein serine/threonine phosphatase activity	GO:1905183	9	17.1962	1.19101e-08
Biological process	carbohydrate derivative catabolic process	GO:1901136	32	3.47398	4.54142e-08
Biological process	defense response to other organism	GO:0098542	272	1.42908	4.76581e-08
Biological process	negative regulation of dephosphorylation	GO:0035305	16	6.64588	5.56728e-08
Biological process	negative regulation of phosphatase activity	GO:0010923	16	6.64588	5.56728e-08
Biological process	response to bacterium	GO:0009617	178	1.57601	5.77098e-08
Biological process	protein oxidation	GO:0018158	6	28.6604	6.33614e-08
Biological process	peptidyl-cysteine oxidation	GO:0018171	6	28.6604	6.33614e-08
Biological process	anaerobic respiration	GO:0009061	9	14.3302	9.50619e-08
Biological process	terpenoid biosynthetic process	GO:0016114	57	2.3676	9.47887e-08
Biological process	cellular response to pH	GO:0071467	11	10.1698	1.36138e-07
Biological process	glycyrrhetinate metabolic process	GO:1902384	11	10.1698	1.36138e-07
Biological process	glycyrrhetinate biosynthetic process	GO:1902386	11	10.1698	1.36138e-07
Biological process	11-oxo-beta-amyrin metabolic process	GO:1902381	11	10.1698	1.36138e-07
Biological process	11-oxo-beta-amyrin catabolic process	GO:1902382	11	10.1698	1.36138e-07
Biological process	pentacyclic triterpenoid catabolic process	GO:0019741	11	10.1698	1.36138e-07
Biological process	triterpenoid catabolic process	GO:0016105	11	10.1698	1.36138e-07
Biological process	nitrate metabolic process	GO:0042126	13	7.92734	1.58195e-07
Biological process	nitrate assimilation	GO:0042128	13	7.92734	1.58195e-07
Biological process	hormone biosynthetic process	GO:0042446	75	2.04717	1.88432e-07
Biological process	arabinan catabolic process	GO:0031222	7	20.0623	2.05613e-07
Biological process	response to alkaline pH	GO:0010446	11	9.55346	2.58339e-07
Biological process	prostanoid biosynthetic process	GO:0046457	9	12.8972	2.63749e-07
Biological process	prostaglandin biosynthetic process	GO:0001516	9	12.8972	2.63749e-07
Biological process	systemic acquired resistance	GO:0009627	44	2.6163	2.77258e-07
Biological process	phenylpropanoid biosynthetic process	GO:0009699	47	2.52254	2.74979e-07
Biological process	cell wall organization or biogenesis	GO:0071554	126	1.68827	2.85992e-07
Biological process	one-carbon compound transport	GO:0019755	16	5.66131	5.03598e-07
Biological process	methylammonium transmembrane transport	GO:0072489	7	18.2384	5.0567e-07
Biological process	response to external stimulus	GO:0009605	401	1.29496	5.32725e-07
Biological process	cellular response to toxic substance	GO:0097237	51	2.36136	5.51918e-07
Biological process	response to jasmonic acid	GO:0009753	94	1.83021	5.49614e-07
Biological process	butyrate metabolic process	GO:0019605	8	14.3302	5.81376e-07
Biological process	sucrose metabolic process	GO:0005985	20	4.37563	8.47516e-07
Biological process	response to fatty acid	GO:0070542	94	1.80689	9.72618e-07
Biological process	icosanoid biosynthetic process	GO:0046456	9	11.2149	1.02909e-06
Biological process	cellular response to redox state	GO:0071461	8	13.4872	1.02597e-06
Biological process	cellular lipid catabolic process	GO:0044242	43	2.52024	1.05252e-06
Biological process	response to fungus	GO:0009620	128	1.62396	1.74805e-06
Biological process	pentacyclic triterpenoid metabolic process	GO:0019742	17	4.82402	1.96999e-06
Biological process	pentacyclic triterpenoid biosynthetic process	GO:0019745	17	4.82402	1.96999e-06
Biological process	cell wall modification involved in multidimensional cell growth	GO:0042547	12	7.01887	2.16659e-06
Biological process	diacylglycerol catabolic process	GO:0046340	9	10.3177	2.27056e-06
Biological process	defense response to bacterium	GO:0042742	148	1.55204	2.49843e-06
Biological process	lipid catabolic process	GO:0016042	43	2.43076	2.73345e-06
Biological process	short-chain fatty acid metabolic process	GO:0046459	8	12.0675	2.77172e-06
Biological process	oligosaccharide metabolic process	GO:0009311	38	2.58692	2.99574e-06
Biological process	hormone metabolic process	GO:0042445	96	1.74581	3.06882e-06
Biological process	cellular oxidant detoxification	GO:0098869	41	2.46865	3.41558e-06
Biological process	nitrate transport	GO:0015706	21	3.83355	3.5006e-06
Biological process	triterpenoid biosynthetic process	GO:0016104	17	4.59647	3.72043e-06
Biological process	regulation of protein dephosphorylation	GO:0035304	16	4.77673	4.90934e-06
Biological process	regulation of phosphoprotein phosphatase activity	GO:0043666	16	4.77673	4.90934e-06
Biological process	plant-type secondary cell wall biogenesis	GO:0009834	29	2.95783	5.4202e-06
Biological process	response to symbiont	GO:0009608	18	4.1942	6.5501e-06
Biological process	arabinan metabolic process	GO:0031221	7	13.3748	6.90645e-06
Biological process	cellular detoxification	GO:1990748	41	2.39323	7.28932e-06
Biological process	biosynthetic process	GO:0009058	841	1.1468	8.70089e-06
Biological process	response to oxygen-containing compound	GO:1901700	392	1.25754	1.43211e-05
Biological process	response to salicylic acid	GO:0009751	68	1.86856	1.86699e-05
Biological process	nitrogen cycle metabolic process	GO:0071941	14	4.89323	1.9155e-05
Biological process	regulation of defense response	GO:0031347	93	1.68059	2.21094e-05
Biological process	cellular response to inorganic substance	GO:0071241	41	2.27287	2.62616e-05
Biological process	ketone catabolic process	GO:0042182	12	5.54717	2.80295e-05
Biological process	putrescine metabolic process	GO:0009445	8	9.17132	2.83928e-05
Biological process	putrescine biosynthetic process	GO:0009446	8	9.17132	2.83928e-05
Biological process	cellular response to nitrate	GO:0071249	8	9.17132	2.83928e-05
Biological process	response to lipid	GO:0033993	242	1.34441	2.96935e-05
Biological process	detoxification	GO:0098754	51	2.04717	3.14269e-05
Biological process	cellular response to reactive nitrogen species	GO:1902170	19	3.58255	3.29073e-05
Biological process	regulation of dephosphorylation	GO:0035303	16	4.09434	3.6279e-05
Biological process	regulation of phosphatase activity	GO:0010921	16	4.09434	3.6279e-05
Biological process	lipid storage	GO:0019915	13	4.9678	3.59006e-05
Biological process	detection of hypoxia	GO:0070483	6	13.2279	4.81607e-05
Biological process	detection of oxygen	GO:0003032	6	13.2279	4.81607e-05
Biological process	neutral lipid catabolic process	GO:0046461	11	5.73207	5.04546e-05
Biological process	acylglycerol catabolic process	GO:0046464	11	5.73207	5.04546e-05
Biological process	response to symbiotic bacterium	GO:0009609	12	5.21098	5.0984e-05
Biological process	polysaccharide catabolic process	GO:0000272	36	2.31339	6.83335e-05
Biological process	disaccharide metabolic process	GO:0005984	25	2.79886	7.97549e-05
Biological process	olefinic compound metabolic process	GO:0120254	35	2.32741	8.00417e-05
Biological process	response to nitrate	GO:0010167	17	3.63602	8.58704e-05
Biological process	diacylglycerol metabolic process	GO:0046339	9	6.78798	8.96003e-05
Biological process	monocarboxylic acid metabolic process	GO:0032787	116	1.52435	0.000103752
Biological process	gibberellic acid homeostasis	GO:0010336	7	9.11921	0.000120686
Biological process	siderophore-dependent iron import into cell	GO:0033214	6	11.4641	0.000122335
Biological process	methylammonium transport	GO:0015843	7	8.72272	0.000166157
Biological process	prostanoid metabolic process	GO:0006692	9	6.2913	0.000169823
Biological process	prostaglandin metabolic process	GO:0006693	9	6.2913	0.000169823
Biological process	peptidyl-cysteine modification	GO:0018198	6	10.7476	0.000185299
Biological process	L-alanine transport	GO:0015808	6	10.7476	0.000185299
Biological process	alanine transport	GO:0032328	6	10.7476	0.000185299
Biological process	response to pH	GO:0009268	13	4.23392	0.000196859
Biological process	defense response to fungus	GO:0050832	98	1.5604	0.000205908
Biological process	glycerolipid catabolic process	GO:0046503	11	4.926	0.000208732
Biological process	1-aminocyclopropane-1-carboxylate biosynthetic process	GO:0042218	8	6.94797	0.000232327
Biological process	1-aminocyclopropane-1-carboxylate metabolic process	GO:0018871	8	6.94797	0.000232327
Biological process	L-alpha-amino acid transmembrane transport	GO:1902475	14	3.89558	0.000237886
Biological process	L-amino acid transport	GO:0015807	14	3.89558	0.000237886
Biological process	regulation of jasmonic acid mediated signaling pathway	GO:2000022	22	2.78995	0.000271682
Biological process	amine transport	GO:0015837	7	8.0249	0.000281915
Biological process	olefinic compound biosynthetic process	GO:0120255	21	2.81247	0.000366783
Biological process	iron coordination entity transport	GO:1901678	6	9.55346	0.000374776
Biological process	regulation of protein serine/threonine phosphatase activity	GO:0080163	6	9.55346	0.000374776
Biological process	carboxylic acid biosynthetic process	GO:0046394	110	1.49202	0.000389952
Biological process	plant-type cell wall modification involved in multidimensional cell growth	GO:0009831	8	6.36897	0.00043569
Biological process	triterpenoid metabolic process	GO:0006722	17	3.16381	0.000471989
Biological process	obsolete multi-organism process	GO:0051704	359	1.22053	0.000471617
Biological process	response to redox state	GO:0051775	8	6.19684	0.000530066
Biological process	response to toxic substance	GO:0009636	85	1.5717	0.000542104
Biological process	organic acid biosynthetic process	GO:0016053	110	1.47734	0.000564138
Biological process	cellular response to acid chemical	GO:0071229	110	1.46908	0.000691402
Biological process	myosin filament organization	GO:0031033	9	5.15887	0.000780738
Biological process	response to osmotic stress	GO:0006970	161	1.35995	0.000792523
Biological process	L-glutamate transmembrane transport	GO:0015813	6	8.18868	0.000922936
Biological process	regulation of systemic acquired resistance	GO:0010112	13	3.58255	0.00103638
Biological process	plant-type cell wall modification	GO:0009827	17	2.9351	0.0011411
Biological process	inorganic anion transport	GO:0015698	38	1.96233	0.00113619
Biological process	polyamine metabolic process	GO:0006595	12	3.77939	0.00113594
Biological process	adenine transport	GO:0015853	7	6.4717	0.00114032
Biological process	guanine transport	GO:0015854	7	6.4717	0.00114032
Biological process	L-lysine transport	GO:1902022	5	10.2358	0.001139
Biological process	L-lysine transmembrane transport	GO:1903401	5	10.2358	0.001139
Biological process	isoflavonoid metabolic process	GO:0046287	6	7.81646	0.00117641
Biological process	isoflavonoid biosynthetic process	GO:0009717	6	7.81646	0.00117641
Biological process	carbohydrate derivative metabolic process	GO:1901135	126	1.40788	0.00118465
Biological process	obsolete coenzyme metabolic process	GO:0006732	55	1.72087	0.00120962
Biological process	hyperosmotic salinity response	GO:0042538	23	2.43243	0.00128649
Biological process	response to inorganic substance	GO:0010035	241	1.26458	0.00129733
Biological process	oxylipin metabolic process	GO:0031407	6	7.47662	0.00149987
Biological process	carbohydrate metabolic process	GO:0005975	126	1.39807	0.00154616
Biological process	response to chemical	GO:0042221	646	1.13163	0.00160735
Biological process	fatty acid catabolic process	GO:0009062	18	2.71519	0.0017987
Biological process	cell wall macromolecule catabolic process	GO:0016998	21	2.47682	0.0019215
Biological process	cellular carbohydrate metabolic process	GO:0044262	87	1.49219	0.00217998
Biological process	urea transport	GO:0015840	9	4.4473	0.00224174
Biological process	small molecule metabolic process	GO:0044281	271	1.23305	0.00225889
Biological process	regulation of salicylic acid biosynthetic process	GO:0080142	6	6.87849	0.00232148
Biological process	response to chitin	GO:0010200	45	1.77647	0.00233672
Biological process	defense response to oomycetes	GO:0002229	20	2.48142	0.00252454
Biological process	response to hormone	GO:0009725	358	1.19086	0.00268491
Biological process	glucan metabolic process	GO:0044042	47	1.74036	0.00267739
Biological process	developmental vegetative growth	GO:0080186	10	3.92608	0.00278267
Biological process	plant-type cell wall organization or biogenesis	GO:0071669	66	1.57763	0.00282781
Biological process	phloem or xylem histogenesis	GO:0010087	41	1.80226	0.00320083
Biological process	organophosphate metabolic process	GO:0019637	105	1.41683	0.00319304
Biological process	iron import into cell	GO:0033212	6	6.36897	0.00351205
Biological process	anion transmembrane transport	GO:0098656	71	1.5346	0.00363178
Biological process	cellular water homeostasis	GO:0009992	11	3.46444	0.00410128
Biological process	cell volume homeostasis	GO:0006884	11	3.46444	0.00410128
Biological process	fatty acid oxidation	GO:0019395	18	2.51652	0.00413512
Biological process	anthocyanin-containing compound biosynthetic process	GO:0009718	13	3.05397	0.00428863
Biological process	lead ion transport	GO:0015692	5	7.5422	0.00482169
Biological process	gamma-aminobutyric acid transport	GO:0015812	5	7.5422	0.00482169
Biological process	obsolete cofactor metabolic process	GO:0051186	82	1.46884	0.00488815
Biological process	arachidonic acid metabolic process	GO:0019369	13	3.00472	0.00494076
Biological process	cellular glucan metabolic process	GO:0006073	44	1.7204	0.00498519
Biological process	negative regulation of catalytic activity	GO:0043086	65	1.5358	0.00600125
Biological process	polysaccharide metabolic process	GO:0005976	71	1.50176	0.00628892
Biological process	response to oomycetes	GO:0002239	20	2.29283	0.00645303
Biological process	induced systemic resistance, jasmonic acid mediated signaling pathway	GO:0009864	11	3.25014	0.00677931
Biological process	ketone biosynthetic process	GO:0042181	14	2.74825	0.00724612
Biological process	hyperosmotic response	GO:0006972	24	2.08439	0.00750341
Biological process	carbohydrate transmembrane transport	GO:0034219	31	1.87838	0.00800139
Biological process	hemicellulose metabolic process	GO:0010410	24	2.07183	0.00809893
Biological process	negative regulation of phosphate metabolic process	GO:0045936	17	2.42401	0.00849789
Biological process	water homeostasis	GO:0030104	17	2.42401	0.00849789
Biological process	negative regulation of phosphorus metabolic process	GO:0010563	17	2.42401	0.00849789
Biological process	unsaturated fatty acid biosynthetic process	GO:0006636	10	3.37181	0.00855419
Biological process	long-chain fatty acid biosynthetic process	GO:0042759	11	3.12143	0.00913536
Biological process	response to endogenous stimulus	GO:0009719	360	1.16637	0.00972671
Biological process	regulation of hormone levels	GO:0010817	109	1.35648	0.0099999
Biological process	carbohydrate transport	GO:0008643	31	1.83949	0.0107396
Biological process	pentose-phosphate shunt, oxidative branch	GO:0009051	8	3.88615	0.0108282
Biological process	DNA catabolic process	GO:0006308	6	4.91321	0.0132723
Biological process	ammonium transmembrane transport	GO:0072488	10	3.14949	0.0140097
Biological process	response to abscisic acid	GO:0009737	131	1.30365	0.0141305
Biological process	abscisic acid biosynthetic process	GO:0009688	11	2.94639	0.0141303
Biological process	tertiary alcohol biosynthetic process	GO:1902645	11	2.94639	0.0141303
Biological process	apocarotenoid biosynthetic process	GO:0043289	11	2.94639	0.0141303
Biological process	jasmonic acid mediated signaling pathway	GO:0009867	48	1.58673	0.0141659
Biological process	ornithine metabolic process	GO:0006591	8	3.69811	0.0145576
Biological process	syncytium formation	GO:0006949	10	3.11526	0.014841
Biological process	transmembrane transport	GO:0055085	217	1.21804	0.0152969
Biological process	negative regulation of hydrolase activity	GO:0051346	37	1.69128	0.0160863
Biological process	olefin biosynthetic process	GO:1900674	10	3.04898	0.0172275
Biological process	ethylene metabolic process	GO:0009692	10	3.04898	0.0172275
Biological process	ethylene biosynthetic process	GO:0009693	10	3.04898	0.0172275
Biological process	cellular alkene metabolic process	GO:0043449	10	3.04898	0.0172275
Biological process	alkene biosynthetic process	GO:0043450	10	3.04898	0.0172275
Biological process	cell wall modification	GO:0042545	29	1.80685	0.0185693
Biological process	response to insect	GO:0009625	14	2.46163	0.0185033
Biological process	cellular response to jasmonic acid stimulus	GO:0071395	48	1.56152	0.0186181
Biological process	myosin filament assembly	GO:0031034	6	4.52532	0.0191928
Biological process	response to copper ion	GO:0046688	9	3.18449	0.0205099
Biological process	glycosinolate biosynthetic process	GO:0019758	17	2.20464	0.0205267
Biological process	glucosinolate biosynthetic process	GO:0019761	17	2.20464	0.0205267
Biological process	S-glycoside biosynthetic process	GO:0016144	17	2.20464	0.0205267
Biological process	organic cation transport	GO:0015695	10	2.95468	0.0204118
Biological process	small molecule biosynthetic process	GO:0044283	130	1.28655	0.0210299
Biological process	dicarboxylic acid transport	GO:0006835	11	2.76547	0.0211592
Biological process	basic amino acid transmembrane transport	GO:1990822	5	5.30748	0.0210964
Biological process	L-arginine transmembrane transport	GO:1903826	5	5.30748	0.0210964
Biological process	glycerol transport	GO:0015793	5	5.30748	0.0210964
Biological process	basic amino acid transport	GO:0015802	5	5.30748	0.0210964
Biological process	alcohol biosynthetic process	GO:0046165	23	1.9331	0.0211168
Biological process	diterpenoid biosynthetic process	GO:0016102	23	1.9331	0.0211168
Biological process	pentose-phosphate shunt	GO:0006098	8	3.42213	0.0214747
Biological process	polyamine biosynthetic process	GO:0006596	8	3.42213	0.0214747
Biological process	salicylic acid biosynthetic process	GO:0009697	7	3.78533	0.0221548
Biological process	dephosphorylation	GO:0016311	61	1.45933	0.0225967
Biological process	cellular polysaccharide metabolic process	GO:0044264	57	1.47841	0.0230793
Biological process	cellular response to fatty acid	GO:0071398	48	1.52855	0.0256505
Biological process	icosanoid metabolic process	GO:0006690	13	2.43519	0.0262801
Biological process	response to nitrogen compound	GO:1901698	103	1.31963	0.0262778
Biological process	positive regulation of response to alcohol	GO:1901421	18	2.05533	0.0302762
Biological process	positive regulation of cellular response to alcohol	GO:1905959	18	2.05533	0.0302762
Biological process	positive regulation of abscisic acid-activated signaling pathway	GO:0009789	18	2.05533	0.0302762
Biological process	nucleoside bisphosphate biosynthetic process	GO:0033866	9	2.96487	0.0300513
Biological process	ribonucleoside bisphosphate biosynthetic process	GO:0034030	9	2.96487	0.0300513
Biological process	purine nucleoside bisphosphate biosynthetic process	GO:0034033	9	2.96487	0.0300513
Biological process	abscisic acid-activated signaling pathway	GO:0009738	59	1.44527	0.0306483
Biological process	amino acid transport	GO:0006865	22	1.89348	0.0309099
Biological process	amino acid transmembrane transport	GO:0003333	22	1.89348	0.0309099
Biological process	response to symbiotic fungus	GO:0009610	7	3.51969	0.0315215
Biological process	response to antibiotic	GO:0046677	89	1.33618	0.0334193
Biological process	peptidyl-threonine phosphorylation	GO:0018107	11	2.56312	0.0343814
Biological process	peptidyl-threonine modification	GO:0018210	11	2.56312	0.0343814
Biological process	secondary alcohol biosynthetic process	GO:1902653	7	3.45901	0.0342619
Biological process	response to oxidative stress	GO:0006979	103	1.30447	0.0345549
Biological process	cell wall macromolecule metabolic process	GO:0044036	38	1.58529	0.034524
Biological process	response to alcohol	GO:0097305	131	1.2616	0.0346757
Biological process	negative regulation of molecular function	GO:0044092	65	1.40598	0.0356059
Biological process	NADPH regeneration	GO:0006740	8	3.09842	0.036148
Biological process	neutral amino acid transport	GO:0015804	8	3.09842	0.036148
Biological process	response to UV-B	GO:0010224	20	1.92351	0.0370118
Biological process	lipid oxidation	GO:0034440	18	1.99956	0.0376963
Biological process	terpenoid catabolic process	GO:0016115	12	2.40507	0.0378269
Biological process	negative regulation of leaf senescence	GO:1900056	9	2.83454	0.0380987
Biological process	positive regulation of flavonoid biosynthetic process	GO:0009963	6	3.82138	0.0381059
Biological process	inorganic anion transmembrane transport	GO:0098661	16	2.09391	0.0378203
Biological process	purine nucleobase transmembrane transport	GO:1904823	8	3.05711	0.0378981
Biological process	sulfate transmembrane transport	GO:1902358	8	3.05711	0.0378981
Biological process	purine nucleobase transport	GO:0006863	8	3.05711	0.0378981
Biological process	contractile vacuole organization	GO:0033298	5	4.47818	0.0385573
Biological process	contractile actin filament bundle assembly	GO:0030038	5	4.47818	0.0385573
Biological process	pseudopodium retraction	GO:0031270	5	4.47818	0.0385573
Biological process	cytoplasmic actin-based contraction involved in cell motility	GO:0060327	5	4.47818	0.0385573
Biological process	cytoplasmic actin-based contraction involved in forward cell motility	GO:0060328	5	4.47818	0.0385573
Biological process	bleb assembly	GO:0032060	5	4.47818	0.0385573
Biological process	cellular biogenic amine metabolic process	GO:0006576	17	2.03011	0.0387851
Biological process	induced systemic resistance	GO:0009682	16	2.07496	0.0399717
Biological process	cellular response to nitric oxide	GO:0071732	11	2.48239	0.0401279
Biological process	chaperone-mediated protein complex assembly	GO:0051131	7	3.28889	0.0417753
Biological process	isoprenoid catabolic process	GO:0008300	12	2.35565	0.0420072
Biological process	acetyl-CoA biosynthetic process	GO:0006085	5	4.34248	0.0428148
Biological process	acidic amino acid transport	GO:0015800	6	3.65877	0.0446235
Biological process	monocarboxylic acid catabolic process	GO:0072329	19	1.90401	0.0467297
Biological process	response to water deprivation	GO:0009414	101	1.2894	0.0467796
Biological process	negative regulation of leaf development	GO:1905622	9	2.71519	0.0468038
Biological process	response to water	GO:0009415	101	1.28539	0.0506236
Biological process	small molecule catabolic process	GO:0044282	38	1.53394	0.052183
Biological process	glucan biosynthetic process	GO:0009250	24	1.73262	0.0539197
Biological process	diterpenoid metabolic process	GO:0016101	26	1.68973	0.0543123
Biological process	pteridine-containing compound metabolic process	GO:0042558	9	2.63207	0.0558083
Biological process	cellular response to phosphate starvation	GO:0016036	24	1.72393	0.0562925
Biological process	nucleobase transport	GO:0015851	8	2.79613	0.0589753
Biological process	response to desiccation	GO:0009269	7	3.03974	0.0603583
Biological process	acyl-CoA biosynthetic process	GO:0071616	5	3.87302	0.0661078
Biological process	thioester biosynthetic process	GO:0035384	5	3.87302	0.0661078
Biological process	glucose 6-phosphate metabolic process	GO:0051156	8	2.72956	0.0668481
Biological process	regulation of blood pressure	GO:0008217	11	2.28452	0.067959
Biological process	sesquiterpenoid biosynthetic process	GO:0016106	11	2.28452	0.067959
Biological process	long-chain fatty acid metabolic process	GO:0001676	15	1.9903	0.0678827
Biological process	cellular response to antibiotic	GO:0071236	24	1.6859	0.0707923
Biological process	xylan metabolic process	GO:0045491	16	1.92675	0.0720576
Biological process	carboxylic acid metabolic process	GO:0019752	165	1.1963	0.0719084
Biological process	response to salt stress	GO:0009651	126	1.23081	0.0729616
Biological process	microtubule bundle formation	GO:0001578	11	2.25189	0.0739305
Biological process	cellular response to lipid	GO:0071396	124	1.23228	0.0739871
Biological process	response to ozone	GO:0010193	21	1.74454	0.0748758
Biological process	carbohydrate catabolic process	GO:0016052	40	1.47354	0.074838
Biological process	anion transport	GO:0006820	78	1.30732	0.0756419
Biological process	phosphorylated carbohydrate dephosphorylation	GO:0046838	6	3.18449	0.0787426
Biological process	response to aluminum ion	GO:0010044	8	2.63544	0.0785925
Biological process	response to stress	GO:0006950	617	1.08103	0.0826242
Biological process	polyol transport	GO:0015791	7	2.82567	0.0835629
Biological process	water transport	GO:0006833	18	1.81013	0.0835488
Biological process	fluid transport	GO:0042044	18	1.8038	0.0859236
Biological process	cellular response to molecule of bacterial origin	GO:0071219	9	2.38836	0.0937229
Biological process	cellular amine metabolic process	GO:0044106	17	1.81801	0.094853
Biological process	starch metabolic process	GO:0005982	14	1.94779	0.0960255
Biological process	myo-inositol transport	GO:0015798	6	3.01688	0.0981922
Biological process	glyceraldehyde-3-phosphate metabolic process	GO:0019682	10	2.23909	0.0993629
Biological process	cellular response to abscisic acid stimulus	GO:0071215	61	1.33559	0.100877
Biological process	cellular response to alcohol	GO:0097306	61	1.33152	0.105722
Biological process	cell wall biogenesis	GO:0042546	42	1.41616	0.111075
Biological process	amine biosynthetic process	GO:0009309	13	1.96097	0.111203
Biological process	cellular biogenic amine biosynthetic process	GO:0042401	13	1.96097	0.111203
Biological process	multidimensional cell growth	GO:0009825	15	1.84509	0.116375
Biological process	indole-containing compound biosynthetic process	GO:0042435	15	1.8372	0.120194
Biological process	NADP metabolic process	GO:0006739	8	2.4135	0.120146
Biological process	regulation of response to stress	GO:0080134	97	1.23999	0.121492
Biological process	abscisic acid metabolic process	GO:0009687	12	1.988	0.123846
Biological process	tertiary alcohol metabolic process	GO:1902644	12	1.988	0.123846
Biological process	apocarotenoid metabolic process	GO:0043288	12	1.988	0.123846
Biological process	aggregation involved in sorocarp development	GO:0031152	6	2.81905	0.127309
Biological process	amine metabolic process	GO:0009308	27	1.53538	0.12836
Biological process	filopodium assembly	GO:0046847	5	3.18449	0.129085
Biological process	axonemal central apparatus assembly	GO:1904158	5	3.18449	0.129085
Biological process	plant-type cell wall biogenesis	GO:0009832	34	1.45008	0.136998
Biological process	uropod organization	GO:0032796	5	3.11526	0.139829
Biological process	uropod retraction	GO:0034461	5	3.11526	0.139829
Biological process	positive regulation of secondary metabolite biosynthetic process	GO:1900378	6	2.72956	0.144034
Biological process	toxin metabolic process	GO:0009404	16	1.7436	0.148332
Biological process	leaf senescence	GO:0010150	39	1.40069	0.149197
Biological process	response to cAMP	GO:0051591	5	3.04898	0.149408
Biological process	glycogen biosynthetic process	GO:0005978	6	2.68691	0.152682
Biological process	hypotonic response	GO:0006971	6	2.68691	0.152682
Biological process	response to organic substance	GO:0010033	412	1.09273	0.152052
Biological process	olefin metabolic process	GO:1900673	12	1.91069	0.155688
Biological process	defense response to nematode	GO:0002215	5	2.98546	0.160355
Biological process	xylan catabolic process	GO:0045493	8	2.24787	0.166479
Biological process	plant-type cell wall organization	GO:0009664	33	1.43085	0.168253
Biological process	aggregation of unicellular organisms	GO:0098630	6	2.60549	0.171579
Biological process	cell aggregation	GO:0098743	6	2.60549	0.171579
Biological process	fatty acid derivative biosynthetic process	GO:1901570	12	1.86915	0.17778
Biological process	cell wall polysaccharide catabolic process	GO:0044347	14	1.7676	0.180558
Biological process	purine-containing compound transmembrane transport	GO:0072530	8	2.20464	0.181408
Biological process	blood circulation	GO:0008015	11	1.92234	0.181816
Biological process	pseudopodium organization	GO:0031268	5	2.86604	0.182719
Biological process	innate immune response	GO:0045087	112	1.19596	0.182495
Biological process	negative regulation of seed germination	GO:0010187	9	2.08019	0.183326
Biological process	xyloglucan metabolic process	GO:0010411	9	2.08019	0.183326
Biological process	unsaturated fatty acid metabolic process	GO:0033559	14	1.75985	0.182874
Biological process	carboxylic acid transport	GO:0046942	34	1.40614	0.187631
Biological process	cellulose biosynthetic process	GO:0030244	12	1.83917	0.191653
Biological process	sulfate assimilation	GO:0000103	5	2.80984	0.192828
Biological process	response to anoxia	GO:0034059	6	2.49221	0.199341
Biological process	isoprenoid transport	GO:0046864	5	2.7558	0.206561
Biological process	terpenoid transport	GO:0046865	5	2.7558	0.206561
Biological process	abscisic acid transport	GO:0080168	5	2.7558	0.206561
Biological process	response to nitric oxide	GO:0071731	11	1.86547	0.21103
Biological process	response to bronchodilator	GO:0097366	11	1.86547	0.21103
Biological process	indole-containing compound metabolic process	GO:0042430	17	1.61333	0.220975
Biological process	cell wall polysaccharide metabolic process	GO:0010383	31	1.40359	0.227091
Biological process	sulfate transport	GO:0008272	8	2.08439	0.228933
Biological process	regulation of short-day photoperiodism, flowering	GO:0048587	6	2.38836	0.232944
Biological process	organic hydroxy compound transport	GO:0015850	12	1.77281	0.236189
Biological process	maintenance of location	GO:0051235	17	1.59746	0.236403
Biological process	lipid homeostasis	GO:0055088	20	1.53264	0.236534
Biological process	regulation of cell size	GO:0008361	14	1.6859	0.237182
Biological process	plant organ senescence	GO:0090693	39	1.34184	0.237485
Biological process	phytosteroid metabolic process	GO:0016128	13	1.71698	0.243429
Biological process	toxin biosynthetic process	GO:0009403	6	2.35565	0.243134
Biological process	organic acid transport	GO:0015849	34	1.36861	0.24523
Biological process	starch catabolic process	GO:0005983	7	2.15723	0.253678
Biological process	socially cooperative development	GO:0099120	12	1.74581	0.25505
Biological process	sorocarp development	GO:0030587	12	1.74581	0.25505
Biological process	procambium histogenesis	GO:0010067	11	1.78115	0.267305
Biological process	regulation of leaf senescence	GO:1900055	12	1.72826	0.26951
Biological process	activation of innate immune response	GO:0002218	17	1.56162	0.273806
Biological process	response to salt	GO:1902074	9	1.89664	0.279285
