# Supplementary material for: Identification of QTL and candidate genes associated with biomass yield and Feed Quality in response to water deficit in alfalfa (Medicago sativa L.) using linkage mapping and RNA-Seq
Source: Front Plant Sci. 2022 Oct 17;13:996672. doi: 10.3389/fpls.2022.996672 (PMC9619099; doi:10.3389/fpls.2022.996672)
Supplement: Supplementary Table 5 — GO enrichment analysis of the 4,986 common DEGs in root. The 4,986 DEGs were identified in both G1 and G2. [file Table_5.xlsx]

## Sheet: Table S5
Class	GO_Name	GO_ID	HitsGenesCountsInSelectedSet	EnrichmentScore	corrected p-value(BH method)
Molecular function	phosphatase activity	GO:0016791	45	3.0736	3.32662e-08
Molecular function	glycerol-3-phosphate 2-O-acyltransferase activity	GO:0090447	11	15.9431	2.42226e-08
Molecular function	disaccharide binding	GO:0048030	6	54.3515	4.06884e-08
Molecular function	oxidoreductase activity	GO:0016491	110	1.83592	7.39807e-08
Molecular function	oxidoreductase activity, acting on the CH-NH group of donors	GO:0016645	16	6.98494	2.14854e-07
Molecular function	oxidoreductase activity, acting on the CH-NH group of donors, NAD or NADP as acceptor	GO:0016646	12	10.4774	1.89782e-07
Molecular function	phosphoric ester hydrolase activity	GO:0042578	45	2.67084	3.80944e-07
Molecular function	oligosaccharide binding	GO:0070492	6	36.2344	4.80324e-07
Molecular function	protein serine/threonine phosphatase activity	GO:0004722	16	6.37088	4.54217e-07
Molecular function	sulfate adenylyltransferase activity	GO:0004779	6	27.1758	3.17698e-06
Molecular function	sulfate adenylyltransferase (ATP) activity	GO:0004781	6	27.1758	3.17698e-06
Molecular function	amine transmembrane transporter activity	GO:0005275	5	32.9403	1.08047e-05
Molecular function	methylammonium transmembrane transporter activity	GO:0015200	5	32.9403	1.08047e-05
Molecular function	oxidoreductase activity, acting on single donors with incorporation of molecular oxygen	GO:0016701	10	8.62723	1.14112e-05
Molecular function	hydrolase activity, hydrolyzing O-glycosyl compounds	GO:0004553	42	2.38908	1.14583e-05
Molecular function	very long-chain fatty acid-CoA ligase activity	GO:0031957	5	24.1562	5.12999e-05
Molecular function	monooxygenase activity	GO:0004497	39	2.31662	5.7119e-05
Molecular function	phosphatidylcholine binding	GO:0031210	6	14.4937	8.68802e-05
Molecular function	quaternary ammonium group binding	GO:0050997	6	14.4937	8.68802e-05
Molecular function	hydrolase activity, acting on glycosyl bonds	GO:0016798	42	2.16017	9.4268e-05
Molecular function	polyprenyltransferase activity	GO:0002094	5	20.1302	9.24706e-05
Molecular function	phosphoprotein phosphatase activity	GO:0004721	17	3.76749	9.53443e-05
Molecular function	phosphatase inhibitor activity	GO:0019212	8	8.65298	9.49301e-05
Molecular function	water transmembrane transporter activity	GO:0005372	12	5.14571	9.82475e-05
Molecular function	water channel activity	GO:0015250	12	5.14571	9.82475e-05
Molecular function	ammonium ion binding	GO:0070405	6	13.1761	0.000109044
Molecular function	adenylylsulfate kinase activity	GO:0004020	6	13.1761	0.000109044
Molecular function	oxidoreductase activity, acting on paired donors, with incorporation or reduction of molecular oxygen, reduced iron-sulfur protein as one donor, and incorporation of one atom of oxygen	GO:0016713	7	10.1456	0.000104128
Molecular function	ammonium transmembrane transporter activity	GO:0008519	8	7.24687	0.000252383
Molecular function	serine-type peptidase activity	GO:0008236	16	3.39035	0.000417759
Molecular function	serine hydrolase activity	GO:0017171	16	3.39035	0.000417759
Molecular function	serine-type endopeptidase activity	GO:0004252	10	4.92984	0.000601915
Molecular function	O-acyltransferase activity	GO:0008374	17	3.0646	0.000768051
Molecular function	ion binding	GO:0043167	93	1.49503	0.000922237
Molecular function	oxidoreductase activity, acting on paired donors, with incorporation or reduction of molecular oxygen	GO:0016705	37	1.98913	0.00101617
Molecular function	phosphatase regulator activity	GO:0019208	8	5.62864	0.00123053
Molecular function	xyloglucan:xyloglucosyl transferase activity	GO:0016762	6	7.49676	0.00181821
Molecular function	obsolete cofactor binding	GO:0048037	30	2.07449	0.00209093
Molecular function	oxidoreductase activity, acting on single donors with incorporation of molecular oxygen, incorporation of two atoms of oxygen	GO:0016702	6	6.79394	0.00302858
Molecular function	calcium ion binding	GO:0005509	20	2.39963	0.00383752
Molecular function	alpha-L-arabinofuranosidase activity	GO:0046556	6	6.3943	0.0039391
Molecular function	xylan 1,4-beta-xylosidase activity	GO:0009044	6	6.30163	0.00419452
Molecular function	polygalacturonase activity	GO:0004650	6	6.2116	0.00446164
Molecular function	urea transmembrane transporter activity	GO:0015204	5	7.87703	0.00436931
Molecular function	long-chain fatty acid-CoA ligase activity	GO:0004467	5	7.70944	0.00476001
Molecular function	xylanase activity	GO:0097599	7	4.78567	0.00618226
Molecular function	organic hydroxy compound transmembrane transporter activity	GO:1901618	8	4.08274	0.00739646
Molecular function	organic cation transmembrane transporter activity	GO:0015101	5	6.58806	0.0084338
Molecular function	monocarboxylic acid transmembrane transporter activity	GO:0008028	9	3.58362	0.00883875
Molecular function	tetrapyrrole binding	GO:0046906	8	3.91723	0.00929538
Molecular function	IgE binding	GO:0019863	5	6.3569	0.00954754
Molecular function	immunoglobulin binding	GO:0019865	5	6.3569	0.00954754
Molecular function	modified amino acid binding	GO:0072341	8	3.865	0.00975631
Molecular function	dioxygenase activity	GO:0051213	14	2.51129	0.0132675
Molecular function	quercetin 4'-O-glucosyltransferase activity	GO:0080046	5	5.84425	0.0131162
Molecular function	oligopeptide binding	GO:1900750	6	4.77816	0.0129736
Molecular function	glutathione binding	GO:0043295	6	4.77816	0.0129736
Molecular function	fatty acid elongase activity	GO:0009922	5	5.66162	0.0132213
Molecular function	galactosidase activity	GO:0015925	9	3.13567	0.016982
Molecular function	alpha-galactosidase activity	GO:0004557	5	5.17634	0.0186468
Molecular function	glucosyltransferase activity	GO:0046527	22	1.91624	0.0199427
Molecular function	fatty acid ligase activity	GO:0015645	5	4.89653	0.0219871
Molecular function	anion binding	GO:0043168	50	1.48319	0.0230707
Molecular function	amide transmembrane transporter activity	GO:0042887	11	2.58817	0.0230627
Molecular function	glucosidase activity	GO:0015926	12	2.43592	0.0248902
Molecular function	carbohydrate binding	GO:0030246	13	2.2811	0.0297664
Molecular function	protein kinase binding	GO:0019901	15	2.10665	0.0324086
Molecular function	oxidoreductase activity, acting on the aldehyde or oxo group of donors, NAD or NADP as acceptor	GO:0016620	8	2.92803	0.0348154
Molecular function	cation binding	GO:0043169	53	1.42359	0.0354289
Molecular function	toxic substance binding	GO:0015643	5	4.2133	0.0356713
Molecular function	monocarboxylic acid binding	GO:0033293	5	4.2133	0.0356713
Molecular function	catalytic activity	GO:0003824	459	1.07613	0.0358173
Molecular function	alcohol binding	GO:0043178	5	4.11754	0.0374704
Molecular function	organic acid transmembrane transporter activity	GO:0005342	17	1.94932	0.0372846
Molecular function	carboxylic acid transmembrane transporter activity	GO:0046943	17	1.94932	0.0372846
Molecular function	transferase activity, transferring alkyl or aryl (other than methyl) groups	GO:0016765	16	1.99227	0.0375084
Molecular function	prenyltransferase activity	GO:0004659	5	4.02604	0.0396196
Molecular function	adenylyltransferase activity	GO:0070566	6	3.42372	0.040696
Molecular function	passive transmembrane transporter activity	GO:0022803	18	1.8823	0.0404827
Molecular function	channel activity	GO:0015267	18	1.8823	0.0404827
Molecular function	acid phosphatase activity	GO:0003993	7	2.98401	0.0433716
Molecular function	transcription corepressor activity	GO:0003714	7	2.91541	0.0485365
Molecular function	beta-glucosidase activity	GO:0008422	10	2.32271	0.0527152
Molecular function	obsolete coenzyme binding	GO:0050662	15	1.93767	0.0528129
Molecular function	lipid transporter activity	GO:0005319	9	2.43365	0.0548504
Molecular function	lipid phosphatase activity	GO:0042577	5	3.58756	0.0562535
Molecular function	oxidoreductase activity, acting on the aldehyde or oxo group of donors	GO:0016903	8	2.57667	0.0566138
Molecular function	glutathione transferase activity	GO:0004364	8	2.55396	0.059048
Molecular function	epoxide hydrolase activity	GO:0004301	5	3.48407	0.0604443
Molecular function	hydrolase activity, acting on ether bonds	GO:0016801	5	3.48407	0.0604443
Molecular function	ether hydrolase activity	GO:0016803	5	3.48407	0.0604443
Molecular function	acyltransferase activity, transferring groups other than amino-acyl groups	GO:0016747	25	1.60187	0.061959
Molecular function	cation channel activity	GO:0005261	11	2.1201	0.065048
Molecular function	hexosyltransferase activity	GO:0016758	28	1.5268	0.0749659
Molecular function	oxidoreductase activity, acting on paired donors, with incorporation or reduction of molecular oxygen, NAD(P)H as one donor, and incorporation of one atom of oxygen	GO:0016709	21	1.64524	0.0751822
Molecular function	CoA-ligase activity	GO:0016405	5	3.15081	0.0822175
Molecular function	sulfur compound binding	GO:1901681	6	2.7007	0.0914771
Molecular function	transaminase activity	GO:0008483	6	2.68403	0.0928914
Molecular function	transferase activity, transferring nitrogenous groups	GO:0016769	6	2.68403	0.0928914
Molecular function	acid-thiol ligase activity	GO:0016878	5	3.01953	0.0929242
Molecular function	fatty acid synthase activity	GO:0004312	5	2.97003	0.0983346
Molecular function	serine-type carboxypeptidase activity	GO:0004185	6	2.57285	0.107518
Molecular function	organic anion transmembrane transporter activity	GO:0008514	18	1.63259	0.107286
Molecular function	flavin adenine dinucleotide binding	GO:0050660	6	2.55772	0.108464
Molecular function	kinase binding	GO:0019900	15	1.71186	0.111242
Molecular function	oxidoreductase activity, acting on peroxide as acceptor	GO:0016684	8	2.1393	0.119958
Molecular function	peroxidase activity	GO:0004601	8	2.1393	0.119958
Molecular function	metal ion binding	GO:0046872	47	1.31254	0.121574
Molecular function	pectinesterase inhibitor activity	GO:0046910	10	1.9325	0.122554
Molecular function	carboxypeptidase activity	GO:0004180	6	2.37602	0.135389
Molecular function	acyltransferase activity	GO:0016746	25	1.45286	0.135217
Molecular function	oxidoreductase activity, acting on a sulfur group of donors, disulfide as acceptor	GO:0016671	5	2.55172	0.148905
Molecular function	serine-type exopeptidase activity	GO:0070008	6	2.28849	0.152849
Cellular component	external encapsulating structure	GO:0030312	109	2.23537	1.65468e-12
Cellular component	cell wall	GO:0005618	106	2.2099	4.01079e-12
Cellular component	chloroplast	GO:0009507	186	1.51466	3.25493e-07
Cellular component	obsolete chloroplast part	GO:0044434	117	1.71164	7.44361e-07
Cellular component	central vacuole	GO:0042807	10	11.9229	6.86027e-07
Cellular component	plastid	GO:0009536	191	1.47809	6.12474e-07
Cellular component	intrinsic component of plasma membrane	GO:0031226	60	2.16441	1.36585e-06
Cellular component	obsolete plastid part	GO:0044435	117	1.67098	1.3724e-06
Cellular component	thylakoid	GO:0009579	53	2.26661	1.63211e-06
Cellular component	chloroplast thylakoid	GO:0009534	46	2.39536	2.41648e-06
Cellular component	plastid thylakoid	GO:0031976	46	2.36685	3.09437e-06
Cellular component	obsolete thylakoid part	GO:0044436	41	2.48927	3.79677e-06
Cellular component	cell periphery	GO:0071944	294	1.27547	2.24246e-05
Cellular component	plant-type cell wall	GO:0009505	48	2.05024	7.39715e-05
Cellular component	plastid membrane	GO:0042170	45	2.03524	0.000167779
Cellular component	thylakoid lumen	GO:0031977	13	4.30139	0.000202853
Cellular component	chloroplast stroma	GO:0009570	67	1.70528	0.000281791
Cellular component	chloroplast thylakoid membrane	GO:0009535	32	2.25117	0.000338404
Cellular component	plastid stroma	GO:0009532	67	1.6836	0.000382082
Cellular component	obsolete plasma membrane part	GO:0044459	67	1.67265	0.000446652
Cellular component	integral component of plasma membrane	GO:0005887	38	2.04181	0.00045364
Cellular component	plastid thylakoid membrane	GO:0055035	32	2.19533	0.000464828
Cellular component	photosynthetic membrane	GO:0034357	32	2.08175	0.00119602
Cellular component	thylakoid membrane	GO:0042651	32	2.08175	0.00119602
Cellular component	anchored component of membrane	GO:0031225	25	2.3331	0.00112661
Cellular component	protein storage vacuole	GO:0000326	8	5.53224	0.00111669
Cellular component	plastid thylakoid lumen	GO:0031978	6	7.82865	0.00117114
Cellular component	chloroplast thylakoid lumen	GO:0009543	6	7.82865	0.00117114
Cellular component	anchored component of plasma membrane	GO:0046658	22	2.4303	0.00143407
Cellular component	apoplast	GO:0048046	46	1.72134	0.00291157
Cellular component	plastid envelope	GO:0009526	66	1.53984	0.00360327
Cellular component	extracellular region	GO:0005576	65	1.54042	0.00383664
Cellular component	intrinsic component of membrane	GO:0031224	80	1.44257	0.00602711
Cellular component	symplast	GO:0055044	87	1.37831	0.0133162
Cellular component	plasmodesma	GO:0009506	87	1.37831	0.0133162
Cellular component	anchoring junction	GO:0070161	88	1.37246	0.0134541
Cellular component	cell-cell junction	GO:0005911	88	1.37246	0.0134541
Cellular component	storage vacuole	GO:0000322	8	3.33268	0.0227776
Cellular component	cell junction	GO:0030054	88	1.32987	0.0297731
Cellular component	peroxisomal matrix	GO:0005782	6	3.57688	0.0434036
Cellular component	microbody lumen	GO:0031907	6	3.57688	0.0434036
Cellular component	cytoplasmic region	GO:0099568	20	1.76862	0.0642139
Cellular component	cytoplasm	GO:0005737	559	1.06068	0.0713653
Cellular component	plant-type vacuole membrane	GO:0009705	17	1.78663	0.0843813
Cellular component	secretory granule	GO:0030141	6	2.90153	0.089142
Cellular component	chloroplast envelope	GO:0009941	45	1.3733	0.101706
Cellular component	cell surface	GO:0009986	8	2.35415	0.102683
Cellular component	chloroplast membrane	GO:0031969	13	1.70263	0.18096
Biological process	response to water deprivation	GO:0009414	99	3.15892	0
Biological process	response to water	GO:0009415	99	3.1491	0
Biological process	cutin biosynthetic process	GO:0010143	29	10.0357	0
Biological process	syncytium formation	GO:0006949	20	15.5726	0
Biological process	response to acid chemical	GO:0001101	160	1.85972	5.0846e-12
Biological process	response to abscisic acid	GO:0009737	95	2.36293	5.48339e-12
Biological process	response to alcohol	GO:0097305	95	2.2867	3.31994e-11
Biological process	response to abiotic stimulus	GO:0009628	232	1.55464	2.91841e-10
Biological process	response to inorganic substance	GO:0010035	140	1.8361	5.24511e-10
Biological process	response to temperature stimulus	GO:0009266	96	2.11596	1.44567e-09
Biological process	cellular response to abscisic acid stimulus	GO:0071215	53	2.90038	2.26145e-09
Biological process	cellular response to alcohol	GO:0097306	53	2.89155	2.31987e-09
Biological process	dephosphorylation	GO:0016311	49	2.92994	8.36308e-09
Biological process	response to osmotic stress	GO:0006970	95	2.00567	2.3805e-08
Biological process	response to oxygen-containing compound	GO:1901700	194	1.55552	2.35095e-08
Biological process	abscisic acid-activated signaling pathway	GO:0009738	47	2.87761	3.08505e-08
Biological process	proline catabolic process to glutamate	GO:0010133	6	47.756	9.3399e-08
Biological process	proline catabolic process	GO:0006562	6	47.756	9.3399e-08
Biological process	response to stress	GO:0006950	309	1.35315	9.34655e-08
Biological process	carboxylic acid biosynthetic process	GO:0046394	66	2.2375	2.1721e-07
Biological process	response to cold	GO:0009409	66	2.23012	2.35615e-07
Biological process	monocarboxylic acid biosynthetic process	GO:0072330	45	2.74811	2.2741e-07
Biological process	sulfate assimilation	GO:0000103	10	14.0459	2.38101e-07
Biological process	response to lipid	GO:0033993	124	1.72177	2.40399e-07
Biological process	organic acid biosynthetic process	GO:0016053	66	2.21548	2.56173e-07
Biological process	organic hydroxy compound metabolic process	GO:1901615	53	2.46053	3.20048e-07
Biological process	monocarboxylic acid metabolic process	GO:0032787	66	2.16774	5.52088e-07
Biological process	oxoacid metabolic process	GO:0043436	108	1.7732	5.68946e-07
Biological process	organic acid metabolic process	GO:0006082	108	1.77158	5.76571e-07
Biological process	obsolete oxidation-reduction process	GO:0055114	116	1.71119	9.70139e-07
Biological process	carboxylic acid metabolic process	GO:0019752	99	1.79402	1.35589e-06
Biological process	cellular response to oxygen-containing compound	GO:1901701	98	1.79405	1.56414e-06
Biological process	DNA catabolic process	GO:0006308	8	16.3735	1.92172e-06
Biological process	cell wall modification involved in multidimensional cell growth	GO:0042547	9	13.1573	1.90743e-06
Biological process	abscisic acid metabolic process	GO:0009687	15	6.21104	2.01266e-06
Biological process	tertiary alcohol metabolic process	GO:1902644	15	6.21104	2.01266e-06
Biological process	apocarotenoid metabolic process	GO:0043288	15	6.21104	2.01266e-06
Biological process	positive regulation of tryptophan metabolic process	GO:0090358	5	44.7713	2.00904e-06
Biological process	organic hydroxy compound biosynthetic process	GO:1901617	33	3.00371	2.43016e-06
Biological process	fatty acid derivative biosynthetic process	GO:1901570	15	5.83973	4.00517e-06
Biological process	lipid metabolic process	GO:0006629	92	1.77302	5.91663e-06
Biological process	cellular response to lipid	GO:0071396	76	1.88772	7.60927e-06
Biological process	arabinan catabolic process	GO:0031222	5	35.817	7.80593e-06
Biological process	terpenoid catabolic process	GO:0016115	13	6.51218	7.74369e-06
Biological process	isoprenoid catabolic process	GO:0008300	13	6.37837	9.65969e-06
Biological process	response to chemical	GO:0042221	296	1.29599	9.90143e-06
Biological process	fatty acid derivative metabolic process	GO:1901568	20	4.03572	1.08621e-05
Biological process	one-carbon compound transport	GO:0019755	10	8.8437	1.12734e-05
Biological process	methylammonium transmembrane transport	GO:0072489	5	32.5609	1.21652e-05
Biological process	negative regulation of ion transport	GO:0043271	8	12.193	1.43321e-05
Biological process	sesquiterpenoid metabolic process	GO:0006714	15	5.09246	1.8342e-05
Biological process	hyperosmotic salinity response	GO:0042538	17	4.49365	1.80871e-05
Biological process	regulation of tryptophan metabolic process	GO:0090357	5	29.8475	1.9087e-05
Biological process	negative regulation of anion channel activity	GO:0010360	6	19.5365	2.19596e-05
Biological process	negative regulation of anion transport	GO:1903792	6	19.5365	2.19596e-05
Biological process	negative regulation of anion transmembrane transport	GO:1903960	6	19.5365	2.19596e-05
Biological process	response to salt	GO:1902074	12	6.32065	2.46261e-05
Biological process	small molecule biosynthetic process	GO:0044283	74	1.83043	2.55617e-05
Biological process	cellular lipid metabolic process	GO:0044255	78	1.77831	3.70755e-05
Biological process	cellular response to organic substance	GO:0071310	122	1.54242	4.95093e-05
Biological process	response to mannitol	GO:0010555	8	10.0539	5.47865e-05
Biological process	positive regulation of cellular amino acid metabolic process	GO:0045764	5	23.878	5.99107e-05
Biological process	arabinan metabolic process	GO:0031221	5	23.878	5.99107e-05
Biological process	polyprenol biosynthetic process	GO:0016094	5	23.878	5.99107e-05
Biological process	response to wounding	GO:0009611	46	2.14949	6.10955e-05
Biological process	cellular response to acid chemical	GO:0071229	58	1.93605	7.35633e-05
Biological process	protein dephosphorylation	GO:0006470	21	3.35784	7.53798e-05
Biological process	hormone-mediated signaling pathway	GO:0009755	90	1.65564	8.68019e-05
Biological process	wax biosynthetic process	GO:0010025	12	5.47521	9.38227e-05
Biological process	alcohol metabolic process	GO:0006066	28	2.72151	9.29819e-05
Biological process	abscisic acid biosynthetic process	GO:0009688	10	6.69477	9.95032e-05
Biological process	tertiary alcohol biosynthetic process	GO:1902645	10	6.69477	9.95032e-05
Biological process	apocarotenoid biosynthetic process	GO:0043289	10	6.69477	9.95032e-05
Biological process	positive regulation of cellular amine metabolic process	GO:0033240	5	21.0688	9.74261e-05
Biological process	cellular response to hormone stimulus	GO:0032870	98	1.60204	0.000105304
Biological process	organic cyclic compound catabolic process	GO:1901361	44	2.11679	0.000125213
Biological process	small molecule catabolic process	GO:0044282	27	2.72411	0.000125402
Biological process	olefinic compound metabolic process	GO:0120254	20	3.32408	0.000126735
Biological process	negative regulation of transmembrane transport	GO:0034763	6	13.8646	0.000129016
Biological process	negative regulation of ion transmembrane transport	GO:0034766	6	13.8646	0.000129016
Biological process	negative regulation of transporter activity	GO:0032410	6	13.8646	0.000129016
Biological process	negative regulation of ion transmembrane transporter activity	GO:0032413	6	13.8646	0.000129016
Biological process	lipid biosynthetic process	GO:0008610	62	1.83147	0.000145498
Biological process	isoprenoid metabolic process	GO:0006720	37	2.27117	0.000144177
Biological process	hyperosmotic response	GO:0006972	17	3.69024	0.000157361
Biological process	ammonium transmembrane transport	GO:0072488	9	7.08468	0.000163176
Biological process	wax metabolic process	GO:0010166	12	5.05652	0.000164514
Biological process	cell wall organization or biogenesis	GO:0071554	56	1.87541	0.000203993
Biological process	seed trichome differentiation	GO:0090376	9	6.85857	0.000206493
Biological process	seed trichome elongation	GO:0090378	9	6.85857	0.000206493
Biological process	cellular response to sulfate starvation	GO:0009970	7	9.64304	0.000221495
Biological process	positive regulation of exocytosis	GO:0045921	5	17.0557	0.000248526
Biological process	plant-type cell wall modification involved in multidimensional cell growth	GO:0009831	6	11.939	0.000275211
Biological process	cellular response to chemical stimulus	GO:0070887	162	1.38086	0.000302593
Biological process	water transport	GO:0006833	15	3.77021	0.000376911
Biological process	methylammonium transport	GO:0015843	5	15.5726	0.000374271
Biological process	fluid transport	GO:0042044	15	3.75703	0.000385171
Biological process	response to stimulus	GO:0050896	462	1.15093	0.000406849
Biological process	cellular response to endogenous stimulus	GO:0071495	99	1.52906	0.000462416
Biological process	glutamine family amino acid catabolic process	GO:0009065	6	10.7451	0.000464532
Biological process	carbohydrate catabolic process	GO:0016052	27	2.48601	0.000474164
Biological process	response to hormone	GO:0009725	164	1.36351	0.000478837
Biological process	olefinic compound catabolic process	GO:0120256	10	5.34582	0.000498126
Biological process	response to salt stress	GO:0009651	69	1.68464	0.000506116
Biological process	amine transport	GO:0015837	5	14.3268	0.000526344
Biological process	cellular catabolic process	GO:0044248	118	1.45562	0.000577205
Biological process	sesquiterpenoid biosynthetic process	GO:0016106	10	5.19087	0.000620159
Biological process	terpenoid metabolic process	GO:0006721	32	2.23202	0.000659356
Biological process	alcohol biosynthetic process	GO:0046165	16	3.36113	0.000703021
Biological process	sterol metabolic process	GO:0016125	17	3.20468	0.00072659
Biological process	organic substance catabolic process	GO:1901575	119	1.44384	0.000723716
Biological process	regulation of anion transport	GO:0044070	9	5.65532	0.000761583
Biological process	response to endogenous stimulus	GO:0009719	166	1.34425	0.000822341
Biological process	plastid membrane organization	GO:0009668	10	4.97458	0.000842202
Biological process	response to symbiotic bacterium	GO:0009609	7	7.59755	0.000841043
Biological process	benzene-containing compound metabolic process	GO:0042537	17	3.14671	0.000867772
Biological process	trichome differentiation	GO:0010026	19	2.91445	0.000879275
Biological process	regulation of response to alcohol	GO:1901419	24	2.52826	0.000898712
Biological process	regulation of cellular response to alcohol	GO:1905957	24	2.52826	0.000898712
Biological process	regulation of abscisic acid-activated signaling pathway	GO:0009787	24	2.52826	0.000898712
Biological process	negative regulation of response to alcohol	GO:1901420	17	3.11452	0.000947286
Biological process	negative regulation of cellular response to alcohol	GO:1905958	17	3.11452	0.000947286
Biological process	negative regulation of abscisic acid-activated signaling pathway	GO:0009788	17	3.11452	0.000947286
Biological process	isoprenoid biosynthetic process	GO:0008299	29	2.27534	0.00095249
Biological process	electron transport chain	GO:0022900	17	3.09081	0.000994588
Biological process	fatty acid biosynthetic process	GO:0006633	20	2.77651	0.00100442
Biological process	terpenoid biosynthetic process	GO:0016114	24	2.49162	0.00103676
Biological process	proline metabolic process	GO:0006560	6	8.95425	0.00105723
Biological process	cuticle development	GO:0042335	10	4.74397	0.00110577
Biological process	small molecule metabolic process	GO:0044281	124	1.41016	0.00115764
Biological process	glycyrrhetinate metabolic process	GO:1902384	5	11.5539	0.0012587
Biological process	glycyrrhetinate biosynthetic process	GO:1902386	5	11.5539	0.0012587
Biological process	11-oxo-beta-amyrin metabolic process	GO:1902381	5	11.5539	0.0012587
Biological process	11-oxo-beta-amyrin catabolic process	GO:1902382	5	11.5539	0.0012587
Biological process	pentacyclic triterpenoid catabolic process	GO:0019741	5	11.5539	0.0012587
Biological process	triterpenoid catabolic process	GO:0016105	5	11.5539	0.0012587
Biological process	organic cation transport	GO:0015695	8	5.90796	0.00123862
Biological process	response to light intensity	GO:0009642	26	2.3398	0.00133553
Biological process	photosynthesis	GO:0015979	21	2.62533	0.00132974
Biological process	polyprenol metabolic process	GO:0016093	5	11.1928	0.00138621
Biological process	catabolic process	GO:0009056	129	1.38751	0.00152094
Biological process	response to organic substance	GO:0010033	194	1.28604	0.00151905
Biological process	positive regulation of secretion	GO:0051047	7	6.59787	0.00157951
Biological process	positive regulation of secretion by cell	GO:1903532	7	6.59787	0.00157951
Biological process	fatty acid metabolic process	GO:0006631	30	2.14902	0.0015916
Biological process	generation of precursor metabolites and energy	GO:0006091	34	2.03472	0.00159923
Biological process	carboxylic acid catabolic process	GO:0046395	19	2.72209	0.00159519
Biological process	organic acid catabolic process	GO:0016054	19	2.72209	0.00159519
Biological process	regulation of seed germination	GO:0010029	21	2.55836	0.0016583
Biological process	response to oxidative stress	GO:0006979	54	1.70934	0.00181953
Biological process	regulation of small molecule metabolic process	GO:0062012	21	2.53252	0.00188439
Biological process	response to external stimulus	GO:0009605	163	1.31564	0.00200986
Biological process	positive regulation of auxin metabolic process	GO:0090355	5	9.94917	0.00210018
Biological process	monocarboxylic acid transport	GO:0015718	12	3.64241	0.0020999
Biological process	response to red light	GO:0010114	15	3.03534	0.00230055
Biological process	microtubule bundle formation	GO:0001578	9	4.60504	0.00231027
Biological process	systemic acquired resistance	GO:0009627	18	2.67513	0.00257678
Biological process	regulation of seedling development	GO:1900140	21	2.45002	0.0025931
Biological process	hydrogen peroxide transmembrane transport	GO:0080170	5	9.18385	0.00276998
Biological process	regulation of cellular amino acid metabolic process	GO:0006521	5	8.95425	0.0030982
Biological process	response to light stimulus	GO:0009416	82	1.48935	0.00310042
Biological process	seed dormancy process	GO:0010162	11	3.64803	0.00342268
Biological process	dormancy process	GO:0022611	11	3.64803	0.00342268
Biological process	regulation of cellular amine metabolic process	GO:0033238	5	8.52786	0.00383756
Biological process	regulation of anion channel activity	GO:0010359	6	6.51218	0.00421984
Biological process	photosynthesis, light harvesting	GO:0009765	8	4.69731	0.00430229
Biological process	sulfur compound metabolic process	GO:0006790	35	1.88086	0.00439651
Biological process	alpha-amino acid catabolic process	GO:1901606	9	4.10641	0.00493101
Biological process	skotomorphogenesis	GO:0009647	5	7.95933	0.00507615
Biological process	organic hydroxy compound transport	GO:0015850	10	3.69247	0.00550485
Biological process	urea transmembrane transport	GO:0071918	5	7.7863	0.00557808
Biological process	plant-type cell wall organization or biogenesis	GO:0071669	32	1.91183	0.00568448
Biological process	response to karrikin	GO:0080167	20	2.31451	0.00650853
Biological process	regulation of exocytosis	GO:0017157	5	7.46188	0.00647996
Biological process	abscisic acid catabolic process	GO:0046345	5	7.46188	0.00647996
Biological process	apocarotenoid catabolic process	GO:0043290	5	7.46188	0.00647996
Biological process	positive regulation of hormone metabolic process	GO:0032352	5	7.46188	0.00647996
Biological process	sesquiterpenoid catabolic process	GO:0016107	5	7.46188	0.00647996
Biological process	response to carbohydrate	GO:0009743	23	2.16218	0.00649028
Biological process	cellular amino acid catabolic process	GO:0009063	9	3.90731	0.00646607
Biological process	xylan catabolic process	GO:0045493	7	4.91606	0.00680458
Biological process	cellular biogenic amine metabolic process	GO:0006576	11	3.28323	0.0071383
Biological process	cellular lipid catabolic process	GO:0044242	17	2.49034	0.00711477
Biological process	regulation of anion transmembrane transport	GO:1903959	6	5.73072	0.00734801
Biological process	positive regulation of small molecule metabolic process	GO:0062013	7	4.64294	0.00936341
Biological process	aromatic amino acid family metabolic process	GO:0009072	12	2.96417	0.00966045
Biological process	defense response	GO:0006952	116	1.33273	0.00981703
Biological process	hemicellulose metabolic process	GO:0010410	13	2.80495	0.00988743
Biological process	lipid catabolic process	GO:0016042	17	2.40193	0.0100122
Biological process	olefinic compound biosynthetic process	GO:0120255	10	3.34738	0.0100889
Biological process	long-chain fatty acid metabolic process	GO:0001676	10	3.31639	0.0107814
Biological process	photosynthesis, light reaction	GO:0019684	15	2.54021	0.0111553
Biological process	anatomical structure formation involved in morphogenesis	GO:0048646	40	1.68254	0.0120413
Biological process	glutamate metabolic process	GO:0006536	6	5.05652	0.0129885
Biological process	photoprotection	GO:0010117	5	6.17535	0.0135023
Biological process	urea transport	GO:0015840	5	6.17535	0.0135023
Biological process	transition metal ion homeostasis	GO:0055076	15	2.47583	0.0137059
Biological process	regulation of defense response to bacterium	GO:1900424	10	3.18373	0.0138667
Biological process	response to radiation	GO:0009314	82	1.3989	0.014484
Biological process	icosanoid metabolic process	GO:0006690	8	3.74557	0.0145687
Biological process	very long-chain fatty acid biosynthetic process	GO:0042761	6	4.88414	0.0147963
Biological process	cellular amine metabolic process	GO:0044106	11	2.9402	0.0149764
Biological process	triterpenoid metabolic process	GO:0006722	8	3.72125	0.0150164
Biological process	photosynthetic electron transport chain	GO:0009767	9	3.37542	0.0153435
Biological process	regulation of protein secretion	GO:0050708	8	3.69724	0.0155303
Biological process	regulation of peptide secretion	GO:0002791	8	3.69724	0.0155303
Biological process	ion transport	GO:0006811	77	1.40925	0.0160599
Biological process	polysaccharide catabolic process	GO:0000272	15	2.40922	0.0168301
Biological process	ketone catabolic process	GO:0042182	5	5.77694	0.0168559
Biological process	multidimensional cell growth	GO:0009825	10	3.07442	0.0168668
Biological process	response to symbiont	GO:0009608	7	4.07673	0.0168453
Biological process	tetraterpenoid biosynthetic process	GO:0016109	7	4.07673	0.0168453
Biological process	carotenoid biosynthetic process	GO:0016117	7	4.07673	0.0168453
Biological process	cellular response to water deprivation	GO:0042631	9	3.27262	0.0143566
Biological process	cellular response to water stimulus	GO:0071462	9	3.27262	0.0143566
Biological process	negative regulation of transport	GO:0051051	8	3.5817	0.0143367
Biological process	regulation of stomatal movement	GO:0010119	16	2.30149	0.0146024
Biological process	response to absence of light	GO:0009646	9	3.25609	0.0146962
Biological process	tryptophan metabolic process	GO:0006568	7	3.97967	0.0148597
Biological process	indolalkylamine metabolic process	GO:0006586	7	3.97967	0.0148597
Biological process	xylan metabolic process	GO:0045491	10	3.00983	0.0150112
Biological process	carboxylic acid transport	GO:0046942	20	2.06736	0.0151927
Biological process	water homeostasis	GO:0030104	9	3.20749	0.0159634
Biological process	positive regulation of seed germination	GO:0010030	11	2.79423	0.0162207
Biological process	inflammatory response	GO:0006954	8	3.49434	0.0162304
Biological process	response to desiccation	GO:0009269	5	5.42682	0.0162336
Biological process	cell wall modification	GO:0042545	15	2.33589	0.0163855
Biological process	cholesterol homeostasis	GO:0042632	6	4.43097	0.0170702
Biological process	sterol homeostasis	GO:0055092	6	4.43097	0.0170702
Biological process	steroid metabolic process	GO:0008202	18	2.13126	0.0171456
Biological process	obsolete antibiotic transport	GO:0042891	5	5.34582	0.0171218
Biological process	photoinhibition	GO:0010205	5	5.34582	0.0171218
Biological process	negative regulation of photosynthesis, light reaction	GO:0043155	5	5.34582	0.0171218
Biological process	response to high light intensity	GO:0009644	15	2.30088	0.0184048
Biological process	xanthophyll biosynthetic process	GO:0016123	5	5.19087	0.0187548
Biological process	organic acid transport	GO:0015849	20	2.01219	0.0188433
Biological process	response to other organism	GO:0051707	123	1.27492	0.0197751
Biological process	biological process involved in interspecies interaction between organisms	GO:0044419	128	1.26733	0.0198429
Biological process	cellular metal ion homeostasis	GO:0006875	17	2.14398	0.0199486
Biological process	aromatic compound catabolic process	GO:0019439	33	1.67892	0.0203059
Biological process	seed maturation	GO:0010431	13	2.43144	0.0208481
Biological process	multicellular organism growth	GO:0035264	5	5.04465	0.0208781
Biological process	response to external biotic stimulus	GO:0043207	123	1.27179	0.0211423
Biological process	regulation of blood pressure	GO:0008217	7	3.63361	0.0219817
Biological process	obsolete positive regulation of multi-organism process	GO:0043902	9	2.98475	0.0230405
Biological process	response to biotic stimulus	GO:0009607	123	1.26649	0.0239043
Biological process	alpha-amino acid metabolic process	GO:1901605	22	1.88511	0.024619
Biological process	behavior	GO:0007610	6	4.01686	0.0250078
Biological process	positive regulation of defense response to bacterium	GO:1900426	6	4.01686	0.0250078
Biological process	cellular transition metal ion homeostasis	GO:0046916	12	2.46306	0.0253338
Biological process	cellular response to molecule of bacterial origin	GO:0071219	6	3.97967	0.0259914
Biological process	response to toxic substance	GO:0009636	35	1.61754	0.0261594
Biological process	negative regulation of photosynthesis	GO:1905156	5	4.71276	0.0265102
Biological process	positive regulation of cell division	GO:0051781	5	4.65156	0.0278395
Biological process	regulation of cholesterol metabolic process	GO:0090181	6	3.90731	0.0280353
Biological process	sulfate transport	GO:0008272	6	3.90731	0.0280353
Biological process	regulation of ion transport	GO:0043269	11	2.54185	0.0281599
Biological process	cell wall polysaccharide catabolic process	GO:0044347	9	2.84011	0.0299964
Biological process	regulation of body fluid levels	GO:0050878	5	4.5338	0.0303514
Biological process	unsaturated fatty acid metabolic process	GO:0033559	9	2.82766	0.0304407
Biological process	cellular response to hydrogen peroxide	GO:0070301	6	3.80358	0.0309514
Biological process	toxin catabolic process	GO:0009407	8	3.01617	0.0327014
Biological process	glutathione metabolic process	GO:0006749	10	2.60487	0.0337801
Biological process	carbohydrate metabolic process	GO:0005975	52	1.44211	0.0348061
Biological process	regulation of hormone metabolic process	GO:0032350	11	2.44712	0.035607
Biological process	detoxification	GO:0098754	19	1.90623	0.036141
Biological process	tetraterpenoid metabolic process	GO:0016108	7	3.23508	0.0364867
Biological process	carotenoid metabolic process	GO:0016116	7	3.23508	0.0364867
Biological process	regulation of secretion	GO:0051046	8	2.93883	0.0367675
Biological process	regulation of secretion by cell	GO:1903530	8	2.93883	0.0367675
Biological process	anion transport	GO:0006820	37	1.54998	0.0368106
Biological process	plant-type secondary cell wall biogenesis	GO:0009834	10	2.54925	0.0368304
Biological process	response to mechanical stimulus	GO:0009612	7	3.19387	0.0377602
Biological process	oligosaccharide catabolic process	GO:0009313	6	3.5817	0.0384573
Biological process	phospholipid dephosphorylation	GO:0046839	8	2.8943	0.0387673
Biological process	stilbene catabolic process	GO:0046272	5	4.16477	0.0397775
Biological process	stilbene metabolic process	GO:0009810	5	4.16477	0.0397775
Biological process	ether metabolic process	GO:0018904	5	4.16477	0.0397775
Biological process	regulation of tube diameter	GO:0035296	5	4.16477	0.0397775
Biological process	epoxide metabolic process	GO:0097176	5	4.16477	0.0397775
Biological process	blood vessel diameter maintenance	GO:0097746	5	4.16477	0.0397775
Biological process	obsolete positive regulation of blood vessel diameter	GO:0097755	5	4.16477	0.0397775
Biological process	very long-chain fatty acid metabolic process	GO:0000038	6	3.5521	0.0392706
Biological process	organic hydroxy compound catabolic process	GO:1901616	7	3.1537	0.0393903
Biological process	secondary metabolic process	GO:0019748	44	1.4763	0.0397688
Biological process	regulation of signaling	GO:0023051	51	1.42876	0.0406892
Biological process	regulation of tube size	GO:0035150	5	4.1169	0.040809
Biological process	cell wall macromolecule catabolic process	GO:0016998	9	2.65311	0.040779
Biological process	lipid transport	GO:0006869	13	2.1758	0.0422165
Biological process	metal ion homeostasis	GO:0055065	20	1.82507	0.0433214
Biological process	protein secretion	GO:0009306	8	2.80918	0.0442005
Biological process	protein localization to extracellular region	GO:0071692	8	2.80918	0.0442005
Biological process	peptide secretion	GO:0002790	8	2.80918	0.0442005
Biological process	establishment of protein localization to extracellular region	GO:0035592	8	2.80918	0.0442005
Biological process	regulation of cell communication	GO:0010646	51	1.42043	0.0440442
Biological process	blood circulation	GO:0008015	7	3.05755	0.0448688
Biological process	carboxylic acid transmembrane transport	GO:1905039	17	1.92079	0.0458846
Biological process	organic acid transmembrane transport	GO:1903825	17	1.92079	0.0458846
Biological process	steroid biosynthetic process	GO:0006694	9	2.58918	0.0457692
Biological process	plant-type cell wall modification	GO:0009827	7	3.02071	0.0470463
Biological process	blue light signaling pathway	GO:0009785	5	3.93593	0.0470214
Biological process	xanthophyll metabolic process	GO:0016122	5	3.89315	0.0486989
Biological process	obsolete multi-organism process	GO:0051704	142	1.20665	0.0502218
Biological process	epoxygenase P450 pathway	GO:0019373	5	3.85129	0.0503152
Biological process	auxin efflux	GO:0010315	7	2.96709	0.0501536
Biological process	response to reactive oxygen species	GO:0000302	29	1.59553	0.0517185
Biological process	organic anion transport	GO:0015711	25	1.65819	0.0531644
Biological process	indole-containing compound metabolic process	GO:0042430	10	2.37199	0.0531426
Biological process	cellular response to extracellular stimulus	GO:0031668	27	1.62122	0.0534927
Biological process	regulation of transmembrane transport	GO:0034762	8	2.67791	0.0541709
Biological process	regulation of generation of precursor metabolites and energy	GO:0043467	7	2.88183	0.0573552
Biological process	regulation of signal transduction	GO:0009966	48	1.40401	0.0608156
Biological process	cellular carbohydrate metabolic process	GO:0044262	35	1.50041	0.0607591
Biological process	cholesterol metabolic process	GO:0008203	6	3.13726	0.0620369
Biological process	circadian rhythm	GO:0007623	16	1.87892	0.0627325
Biological process	chemical homeostasis	GO:0048878	41	1.44537	0.0627279
Biological process	response to extracellular stimulus	GO:0009991	30	1.5494	0.0639296
Biological process	seed germination	GO:0009845	24	1.64204	0.0646671
Biological process	long-chain fatty acid biosynthetic process	GO:0042759	5	3.54624	0.0652983
Biological process	pentacyclic triterpenoid metabolic process	GO:0019742	5	3.54624	0.0652983
Biological process	pentacyclic triterpenoid biosynthetic process	GO:0019745	5	3.54624	0.0652983
Biological process	response to blue light	GO:0009637	12	2.07635	0.0683678
Biological process	cellular response to toxic substance	GO:0097237	16	1.85161	0.068947
Biological process	regulation of jasmonic acid mediated signaling pathway	GO:2000022	8	2.53572	0.0688647
Biological process	regulation of photosynthesis, light reaction	GO:0042548	5	3.47738	0.0695903
Biological process	cellular response to biotic stimulus	GO:0071216	7	2.71048	0.0730286
Biological process	response to heat	GO:0009408	28	1.54645	0.0765424
Biological process	regulation of seed dormancy process	GO:2000033	5	3.37896	0.076443
Biological process	triterpenoid biosynthetic process	GO:0016104	5	3.37896	0.076443
Biological process	rhythmic process	GO:0048511	16	1.81928	0.0776161
Biological process	lipid homeostasis	GO:0055088	11	2.10688	0.0776803
Biological process	trichome morphogenesis	GO:0010090	10	2.19736	0.0783029
Biological process	regulation of auxin metabolic process	GO:0090354	5	3.34738	0.0786304
Biological process	positive regulation of MAPK cascade	GO:0043410	5	3.31639	0.0812561
Biological process	brassinosteroid biosynthetic process	GO:0016132	5	3.28596	0.0837935
Biological process	taxis	GO:0042330	9	2.27811	0.084588
Biological process	specification of plant organ identity	GO:0090701	6	2.86536	0.0859951
Biological process	specification of floral organ identity	GO:0010093	6	2.86536	0.0859951
Biological process	cellular response to external stimulus	GO:0071496	27	1.53868	0.087404
Biological process	monocarboxylic acid catabolic process	GO:0072329	9	2.25422	0.0891071
Biological process	cellular ketone metabolic process	GO:0042180	15	1.81812	0.0891032
Biological process	heterocycle catabolic process	GO:0046700	27	1.53137	0.0896463
Biological process	anion transmembrane transport	GO:0098656	28	1.51263	0.0930883
Biological process	cellular response to abiotic stimulus	GO:0071214	21	1.62629	0.0939255
Biological process	cellular response to environmental stimulus	GO:0104004	21	1.62629	0.0939255
Biological process	protein autoubiquitination	GO:0051865	7	2.51979	0.0963714
Biological process	cellular polysaccharide metabolic process	GO:0044264	24	1.55585	0.100994
Biological process	lipid localization	GO:0010876	13	1.86996	0.102797
Biological process	steroid hormone biosynthetic process	GO:0120178	5	3.06128	0.10319
Biological process	homeostatic process	GO:0042592	49	1.34074	0.103445
Biological process	response to red or far red light	GO:0009639	25	1.53458	0.103908
Biological process	auxin metabolic process	GO:0009850	10	2.07035	0.104043
Biological process	multicellular organismal homeostasis	GO:0048871	5	3.03534	0.105734
Biological process	regulation of defense response	GO:0031347	32	1.44533	0.107592
Biological process	cellular cation homeostasis	GO:0030003	17	1.69371	0.108281
Biological process	defense response to other organism	GO:0098542	93	1.22126	0.109352
Biological process	regeneration	GO:0031099	5	2.98475	0.11108
Biological process	primary meristem tissue development	GO:0010065	7	2.41076	0.113928
Biological process	stomatal movement	GO:0010118	19	1.62805	0.113646
Biological process	sulfur compound transport	GO:0072348	6	2.62076	0.114981
Biological process	alcohol catabolic process	GO:0046164	5	2.93582	0.115852
Biological process	arachidonic acid metabolic process	GO:0019369	5	2.88847	0.122149
Biological process	seedling development	GO:0090351	24	1.5174	0.122602
Biological process	negative regulation of signal transduction	GO:0009968	21	1.56536	0.124217
Biological process	circulatory system process	GO:0003013	8	2.19568	0.124097
Biological process	regulation of transmembrane transporter activity	GO:0022898	6	2.54322	0.1264
Biological process	regulation of transporter activity	GO:0032409	6	2.54322	0.1264
Biological process	regulation of ion transmembrane transporter activity	GO:0032412	6	2.54322	0.1264
Biological process	cellular response to blue light	GO:0071483	5	2.84262	0.126936
Biological process	toxin metabolic process	GO:0009404	8	2.17898	0.127822
Biological process	cell wall polysaccharide metabolic process	GO:0010383	15	1.69749	0.134753
Biological process	glycosinolate biosynthetic process	GO:0019758	7	2.26895	0.141384
Biological process	glucosinolate biosynthetic process	GO:0019761	7	2.26895	0.141384
Biological process	S-glycoside biosynthetic process	GO:0016144	7	2.26895	0.141384
Biological process	cellular amino acid metabolic process	GO:0006520	27	1.44661	0.14491
Biological process	negative regulation of cell communication	GO:0010648	21	1.53033	0.145018
Biological process	negative regulation of signaling	GO:0023057	21	1.53033	0.145018
Biological process	procambium histogenesis	GO:0010067	6	2.42827	0.147119
Biological process	cellular ion homeostasis	GO:0006873	17	1.60657	0.150827
Biological process	plant organ formation	GO:1905393	16	1.63036	0.152991
Biological process	glutamine family amino acid metabolic process	GO:0009064	6	2.40114	0.152917
Biological process	transmembrane transport	GO:0055085	86	1.20653	0.153566
Biological process	obsolete cofactor transport	GO:0051181	5	2.65311	0.135085
Biological process	ribonucleoside triphosphate biosynthetic process	GO:0009201	8	2.06141	0.138866
Biological process	thylakoid membrane organization	GO:0010027	5	2.61438	0.141344
Biological process	regulation of cellular ketone metabolic process	GO:0010565	10	1.87524	0.141589
Biological process	response to glucose	GO:0009749	8	2.04669	0.142729
Biological process	vascular process in circulatory system	GO:0003018	6	2.34866	0.142603
Biological process	response to bacterium	GO:0009617	57	1.2614	0.142719
Biological process	inorganic ion homeostasis	GO:0098771	22	1.48255	0.146929
Biological process	cellular response to hypoxia	GO:0071456	5	2.55836	0.150991
Biological process	phytosteroid biosynthetic process	GO:0016129	5	2.55836	0.150991
Biological process	glucan catabolic process	GO:0009251	7	2.1429	0.150712
Biological process	glycosinolate metabolic process	GO:0019757	12	1.73308	0.151743
Biological process	glucosinolate metabolic process	GO:0019760	12	1.73308	0.151743
Biological process	S-glycoside metabolic process	GO:0016143	12	1.73308	0.151743
Biological process	glycolytic process	GO:0006096	6	2.29842	0.151996
Biological process	ATP generation from ADP	GO:0006757	6	2.29842	0.151996
Biological process	secondary metabolite biosynthetic process	GO:0044550	29	1.39235	0.152588
Biological process	secondary alcohol metabolic process	GO:1902652	6	2.28619	0.154699
