# Supplementary material for: Identification of QTL and candidate genes associated with biomass yield and Feed Quality in response to water deficit in alfalfa (Medicago sativa L.) using linkage mapping and RNA-Seq
Source: Front Plant Sci. 2022 Oct 17;13:996672. doi: 10.3389/fpls.2022.996672 (PMC9619099; doi:10.3389/fpls.2022.996672)
Supplement: Supplementary Table 6 — GO enrichment analysis of the 1,973 common DEGs in leaf. The 1,973 DEGs were identified in both G3 and G4. [file Table_6.xlsx]

## Sheet: Table S6
Class	GO_Name	GO_ID	EnrichmentScore	HitsGenesCountsInSelectedSet	corrected p-value(BH method)
Molecular function	alpha-L-arabinofuranosidase activity	GO:0046556	42.5694	6	2.44543e-07
Molecular function	xylan 1,4-beta-xylosidase activity	GO:0009044	41.9525	6	2.29186e-07
Molecular function	xylanase activity	GO:0097599	27.3087	6	2.14564e-06
Molecular function	monocarboxylic acid binding	GO:0033293	28.0496	5	1.63804e-05
Molecular function	lipid binding	GO:0008289	6.66987	9	0.000104093
Molecular function	water transmembrane transporter activity	GO:0005372	14.2738	5	0.000259093
Molecular function	water channel activity	GO:0015250	14.2738	5	0.000259093
Molecular function	monooxygenase activity	GO:0004497	4.34999	11	0.000359472
Molecular function	oxidoreductase activity	GO:0016491	2.44449	22	0.000506114
Molecular function	organic acid binding	GO:0043177	11.542	5	0.000532526
Molecular function	carboxylic acid binding	GO:0031406	11.542	5	0.000532526
Molecular function	inorganic molecular entity transmembrane transporter activity	GO:0015318	2.62488	15	0.0033415
Molecular function	hydrolase activity, hydrolyzing O-glycosyl compounds	GO:0004553	3.40823	9	0.00703397
Molecular function	anion binding	GO:0043168	2.56729	13	0.00814328
Molecular function	carbohydrate binding	GO:0030246	5.84084	5	0.00837732
Molecular function	ion transmembrane transporter activity	GO:0015075	2.42091	14	0.00889881
Molecular function	hydrolase activity, acting on glycosyl bonds	GO:0016798	3.08168	9	0.0123997
Molecular function	oxidoreductase activity, acting on paired donors, with incorporation or reduction of molecular oxygen, NAD(P)H as one donor, and incorporation of one atom of oxygen	GO:0016709	3.651	7	0.0144847
Molecular function	anion transmembrane transporter activity	GO:0008509	2.92396	8	0.0266631
Molecular function	enzyme inhibitor activity	GO:0004857	3.14156	7	0.029324
Molecular function	transmembrane transporter activity	GO:0022857	1.84723	17	0.0388234
Molecular function	passive transmembrane transporter activity	GO:0022803	3.48091	5	0.0545949
Molecular function	channel activity	GO:0015267	3.48091	5	0.0545949
Molecular function	oxidoreductase activity, acting on paired donors, with incorporation or reduction of molecular oxygen	GO:0016705	2.50532	7	0.0754761
Molecular function	transporter activity	GO:0005215	1.64759	17	0.0870445
Cellular component	cell wall	GO:0005618	3.90911	23	2.14869e-06
Cellular component	external encapsulating structure	GO:0030312	3.84535	23	1.45461e-06
Cellular component	central vacuole	GO:0042807	48.6002	5	3.18703e-06
Cellular component	intrinsic component of plasma membrane	GO:0031226	3.82311	13	0.00102248
Cellular component	integral component of plasma membrane	GO:0005887	4.38043	10	0.00239004
Cellular component	obsolete plasma membrane part	GO:0044459	2.84934	14	0.00614376
Cellular component	plant-type cell wall	GO:0009505	3.48216	10	0.00882273
Cellular component	cell periphery	GO:0071944	1.55618	44	0.00815958
Cellular component	symplast	GO:0055044	2.19564	17	0.0203373
Cellular component	plasmodesma	GO:0009506	2.19564	17	0.0203373
Cellular component	anchoring junction	GO:0070161	2.16147	17	0.0205803
Cellular component	cell-cell junction	GO:0005911	2.16147	17	0.0205803
Cellular component	cell junction	GO:0030054	2.0944	17	0.0250156
Cellular component	vacuolar membrane	GO:0005774	2.49452	12	0.0211763
Cellular component	obsolete vacuolar part	GO:0044437	2.43001	12	0.0228482
Cellular component	plant-type vacuole membrane	GO:0009705	4.28391	5	0.0326777
Cellular component	intrinsic component of membrane	GO:0031224	2.05806	14	0.0370448
Cellular component	integral component of membrane	GO:0016021	2.02263	11	0.0892411
Cellular component	bounding membrane of organelle	GO:0098588	1.81649	14	0.0916788
Cellular component	plant-type vacuole	GO:0000325	2.63687	5	0.156123
Cellular component	apoplast	GO:0048046	2.13546	7	0.168393
Biological process	arabinan catabolic process	GO:0031222	235.171	5	7.48799e-09
Biological process	arabinan metabolic process	GO:0031221	156.78	5	4.42389e-08
Biological process	DNA catabolic process	GO:0006308	80.6299	6	3.1512e-08
Biological process	response to water deprivation	GO:0009414	4.19012	20	9.49117e-06
Biological process	response to water	GO:0009415	4.1771	20	8.31681e-06
Biological process	xylan catabolic process	GO:0045493	27.6671	6	9.9729e-06
Biological process	hemicellulose metabolic process	GO:0010410	11.3335	8	2.95589e-05
Biological process	xylan metabolic process	GO:0045491	13.8336	7	3.82095e-05
Biological process	one-carbon compound transport	GO:0019755	29.0334	5	3.74821e-05
Biological process	organic hydroxy compound biosynthetic process	GO:1901617	6.57402	11	4.26236e-05
Biological process	syncytium formation	GO:0006949	25.562	5	6.35481e-05
Biological process	hyperosmotic salinity response	GO:0042538	12.149	7	7.32396e-05
Biological process	terpenoid biosynthetic process	GO:0016114	6.81654	10	8.40356e-05
Biological process	response to osmotic stress	GO:0006970	3.04966	22	9.1993e-05
Biological process	response to abscisic acid	GO:0009737	3.26626	20	9.59601e-05
Biological process	response to alcohol	GO:0097305	3.16089	20	0.000150115
Biological process	organic hydroxy compound metabolic process	GO:1901615	4.26751	14	0.000164499
Biological process	hyperosmotic response	GO:0006972	9.97693	7	0.000206819
Biological process	systemic acquired resistance	GO:0009627	7.80649	8	0.000245087
Biological process	cell wall polysaccharide catabolic process	GO:0044347	12.4319	6	0.000231932
Biological process	response to salt	GO:1902074	17.292	5	0.000261595
Biological process	response to acid chemical	GO:0001101	2.28951	30	0.000263708
Biological process	cell wall macromolecule catabolic process	GO:0016998	11.6134	6	0.000311762
Biological process	isoprenoid biosynthetic process	GO:0008299	5.1516	10	0.000532587
Biological process	abscisic acid-activated signaling pathway	GO:0009738	4.42201	11	0.0008196
Biological process	cell wall polysaccharide metabolic process	GO:0010383	5.94428	8	0.00112306
Biological process	terpenoid metabolic process	GO:0006721	4.57976	10	0.00115192
Biological process	cellular response to abscisic acid stimulus	GO:0071215	3.95245	11	0.00157828
Biological process	cell wall macromolecule metabolic process	GO:0044036	5.47704	8	0.00155721
Biological process	cellular response to alcohol	GO:0097306	3.94041	11	0.00156486
Biological process	cell wall organization or biogenesis	GO:0071554	3.07844	14	0.00241543
Biological process	response to inorganic substance	GO:0010035	2.15279	25	0.00241102
Biological process	isoprenoid metabolic process	GO:0006720	4.03034	10	0.00250815
Biological process	monocarboxylic acid biosynthetic process	GO:0072330	4.00973	10	0.00257115
Biological process	obsolete oxidation-reduction process	GO:0055114	2.22773	23	0.00260406
Biological process	organic cyclic compound catabolic process	GO:1901361	3.47465	11	0.00364165
Biological process	water transport	GO:0006833	8.2516	5	0.0038101
Biological process	fluid transport	GO:0042044	8.22275	5	0.00381974
Biological process	polysaccharide catabolic process	GO:0000272	6.32746	6	0.00392684
Biological process	cellular catabolic process	GO:0044248	2.02489	25	0.00469366
Biological process	cellular polysaccharide metabolic process	GO:0044264	3.83083	9	0.00554278
Biological process	cellular macromolecule catabolic process	GO:0044265	2.34065	18	0.00585447
Biological process	response to other organism	GO:0051707	1.83754	27	0.0102791
Biological process	response to external biotic stimulus	GO:0043207	1.83303	27	0.010323
Biological process	response to biotic stimulus	GO:0009607	1.82539	27	0.0108647
Biological process	seed maturation	GO:0010431	6.14022	5	0.0109007
Biological process	organic substance catabolic process	GO:1901575	1.91196	24	0.0110515
Biological process	cellular ketone metabolic process	GO:0042180	4.77504	6	0.0129999
Biological process	biological process involved in interspecies interaction between organisms	GO:0044419	1.75525	27	0.0178459
Biological process	polysaccharide metabolic process	GO:0005976	3.12404	9	0.0181565
Biological process	catabolic process	GO:0009056	1.76554	25	0.0240124
Biological process	response to oxygen-containing compound	GO:1901700	1.63203	31	0.024306
Biological process	ion transmembrane transport	GO:0034220	2.13146	15	0.0312777
Biological process	macromolecule catabolic process	GO:0009057	1.95523	18	0.0320739
Biological process	obsolete multi-organism process	GO:0051704	1.61802	29	0.035753
Biological process	cellular response to acid chemical	GO:0071229	2.41088	11	0.0390957
Biological process	response to lipid	GO:0033993	1.82338	20	0.0393824
Biological process	carbohydrate catabolic process	GO:0016052	3.62731	6	0.0401395
Biological process	anion transmembrane transport	GO:0098656	2.83765	8	0.046238
Biological process	cellular carbohydrate metabolic process	GO:0044262	2.53326	9	0.0569867
Biological process	response to external stimulus	GO:0009605	1.53689	29	0.0627163
Biological process	innate immune response	GO:0045087	2.10287	12	0.0687153
Biological process	inorganic ion transmembrane transport	GO:0098660	2.23759	10	0.0786082
Biological process	lipid biosynthetic process	GO:0008610	2.13351	11	0.0785115
Biological process	carboxylic acid biosynthetic process	GO:0046394	2.22594	10	0.0800786
Biological process	response to cold	GO:0009409	2.21859	10	0.0811825
Biological process	negative regulation of catalytic activity	GO:0043086	2.71425	7	0.0806171
Biological process	organic acid biosynthetic process	GO:0016053	2.20404	10	0.0817076
Biological process	monocarboxylic acid metabolic process	GO:0032787	2.15654	10	0.0923034
Biological process	ion transport	GO:0006811	1.80253	15	0.0965259
Biological process	defense response to other organism	GO:0098542	1.63822	19	0.107124
Biological process	immune response	GO:0006955	1.92763	12	0.106602
Biological process	response to salt stress	GO:0009651	1.92369	12	0.107416
Biological process	defense response	GO:0006952	1.58415	21	0.106929
Biological process	transmembrane transport	GO:0055085	1.65808	18	0.107921
Biological process	negative regulation of molecular function	GO:0044092	2.48482	7	0.108374
Biological process	response to carbohydrate	GO:0009743	3.08623	5	0.108997
Biological process	lipid metabolic process	GO:0006629	1.77153	14	0.120884
Biological process	nucleobase-containing compound catabolic process	GO:0034655	2.60096	6	0.126748
Biological process	response to chemical	GO:0042221	1.29365	45	0.12619
Biological process	anion transport	GO:0006820	2.20043	8	0.128998
Biological process	aromatic compound catabolic process	GO:0019439	2.33834	7	0.132565
Biological process	seed development	GO:0048316	1.72965	14	0.134287
Biological process	fruit development	GO:0010154	1.68022	14	0.157207
Biological process	cellular response to lipid	GO:0071396	1.79395	11	0.165548
Biological process	response to stress	GO:0006950	1.26513	44	0.164935
