# Supplementary material for: Identification of QTL and candidate genes associated with biomass yield and Feed Quality in response to water deficit in alfalfa (Medicago sativa L.) using linkage mapping and RNA-Seq
Source: Front Plant Sci. 2022 Oct 17;13:996672. doi: 10.3389/fpls.2022.996672 (PMC9619099; doi:10.3389/fpls.2022.996672)
Supplement: Supplementary Table 7 — GO enrichment analysis of the 274 common DEGs among root and leaf. The 274 DEGs were identified in all four comparative groups. [file Table_7.xlsx]

## Sheet: Table S7
QTL	GeneID	Position				Comparative Group (log2FoldChange)				Description
		Chr.	Start_Pos	End_Pos	Stand	G1	G2	G3	G4
qCP3.3	MS.gene020452	chr3.3	82453052	82454389	-					LRR-repeat protein
qCP3.3	MS.gene020451	chr3.3	82457546	82457975	-					LRR-repeat protein
qCP3.3	MS.gene020450	chr3.3	82464320	82464580	+					-
qCP3.3	MS.gene020449	chr3.3	82465664	82473233	-					GATA transcription factor
qCP3.3	MS.gene020448	chr3.3	82481709	82487209	-					GATA transcription factor
qCP3.3	MS.gene020447	chr3.3	82491650	82518907	-					BEACH domain-containing protein
qCP3.3	MS.gene020446	chr3.3	82541998	82548385	+					Serine threonine-protein kinase
qCP3.3	MS.gene020445	chr3.3	82560936	82561601	+					Tetratricopeptide repeat
qCP3.3	MS.gene020444	chr3.3	82564360	82568662	-					Protein prenyltransferase alpha subunit repeat
qCP3.3	MS.gene020443	chr3.3	82571353	82574966	-					Double-stranded RNA-binding protein
qCP3.3	MS.gene020442	chr3.3	82589409	82591966	+					Transferase family
qCP3.3	MS.gene020441	chr3.3	82600729	82607384	+					belongs to the flavoprotein pyridine nucleotide cytochrome reductase family(ATR1)
qCP3.3	MS.gene020440	chr3.3	82610925	82617608	+					SANT SWI3, ADA2, N-CoR and TFIIIB'' DNA-binding domains
qCP3.3	MS.gene020439	chr3.3	82619924	82623515	-					KIP1-like protein
qCP3.3	MS.gene020438	chr3.3	82646965	82649642	+					Argininosuccinate lyase
qCP3.3	MS.gene020437	chr3.3	82651695	82652839	-					Chromosome-associated kinesin
qCP3.3	MS.gene020436	chr3.3	82660965	82665342	-					Chromosome-associated kinesin
qCP3.3	MS.gene020435	chr3.3	82669418	82678772	-					Belongs to the TRAFAC class myosin-kinesin ATPase superfamily. Kinesin family
qCP3.3	MS.gene020434	chr3.3	82699268	82706224	+					Mechanosensitive ion channel protein
qCP3.3	MS.gene020433	chr3.3	82707911	82712447	-					GDP-fucose protein O-fucosyltransferase
qCP3.3	MS.gene020432	chr3.3	82714751	82717030	+					Mechanosensitive ion channel protein
qCP3.3	MS.gene020431	chr3.3	82721097	82723313	+					Mechanosensitive ion channel protein
qCP3.3	MS.gene020430	chr3.3	82727165	82732487	+					Mechanosensitive ion channel protein
qCP3.3	MS.gene020429	chr3.3	82733329	82734009	-					DnaJ molecular chaperone homology domain
qCP3.3	MS.gene020428	chr3.3	82745740	82768525	+					protease
qCP3.3	MS.gene020427	chr3.3	82770560	82771950	-					RING-H2 finger protein
qCP3.3	MS.gene020426	chr3.3	82784567	82801708	-					Belongs to the peptidase S10 family
qCP3.3	MS.gene020425	chr3.3	82808087	82820179	-					Belongs to the peptidase S10 family
qCP3.3	MS.gene020424	chr3.3	82823069	82824245	-					Belongs to the peptidase S10 family
qCP3.3	MS.gene020423	chr3.3	82832277	82836722	+					PWWP domain
qCP3.3	MS.gene020422	chr3.3	82844739	82845644	+	2.45971	2.18757			Transcription factor that specifically binds AT-rich DNA sequences related to the nuclear matrix attachment regions (MARs)
qCP3.3	MS.gene020421	chr3.3	82860295	82862221	-					Mitochondrial protein
qCP3.3	MS.gene020420	chr3.3	82867973	82874338	-					ubiquitin carboxyl-terminal hydrolase(UBP16)
qCP3.3	MS.gene020419	chr3.3	82934172	82936387	+	-2.23154				Belongs to the peptidase A1 family
qCP3.3	MS.gene020418	chr3.3	82938331	82940692	-					Belongs to the serpin family
qCP3.3	MS.gene020417	chr3.3	82943653	82944579	-					-
qCP3.3	MS.gene020416	chr3.3	82951696	82952421	+					Belongs to the mitochondrial carrier (TC 2.A.29) family
qCP3.3	MS.gene38372	chr3.3	82954404	82955325	-					-
qCP3.3	MS.gene38371	chr3.3	82962444	82963385	+					Belongs to the mitochondrial carrier (TC 2.A.29) family
qCP3.3	MS.gene38370	chr3.3	82964991	82974959	-					rho GTPase-activating protein
qCP3.3	MS.gene37914	chr3.3	83053901	83060283	+					Serine threonine-protein kinase
qCP3.3	MS.gene37915	chr3.3	83071781	83072446	+					Tetratricopeptide repeat
qCP3.3	MS.gene37916	chr3.3	83075203	83079534	-					Protein prenyltransferase alpha subunit repeat
qCP3.3	MS.gene37917	chr3.3	83082234	83085846	-					Double-stranded RNA-binding protein
qCP3.3	MS.gene37918	chr3.3	83091759	83095110	+	3.36523		-2.12357		-
qCP3.3	MS.gene37919	chr3.3	83107210	83109763	+					Transferase family
qCP3.3	MS.gene37920	chr3.3	83116472	83123131	+					belongs to the flavoprotein pyridine nucleotide cytochrome reductase family(ATR1)
qCP3.3	MS.gene37921	chr3.3	83135543	83142315	+					SANT SWI3, ADA2, N-CoR and TFIIIB'' DNA-binding domains
qCP3.3	MS.gene37922	chr3.3	83144615	83148206	-					KIP1-like protein
qCP3.3	MS.gene37923	chr3.3	83159330	83162111	+					Argininosuccinate lyase
qCP3.3	MS.gene37924	chr3.3	83163846	83165084	-					Chromosome-associated kinesin
qCP3.3	MS.gene37925	chr3.3	83169897	83174332	-					Chromosome-associated kinesin
qCP3.3	MS.gene37926	chr3.3	83207986	83217583	-					Belongs to the TRAFAC class myosin-kinesin ATPase superfamily. Kinesin family
qCP3.3	MS.gene37927	chr3.3	83233796	83240822	+					Mechanosensitive ion channel protein
qCP3.3	MS.gene37928	chr3.3	83242509	83244393	-					-
qCP3.3	MS.gene013076	chr3.3	83246949	83250774	+					-
qCP3.3	MS.gene013075	chr3.3	83252461	83256481	-					GDP-fucose protein O-fucosyltransferase
qCP3.3	MS.gene013074	chr3.3	83258733	83261712	+					Mechanosensitive ion channel protein
qCP3.3	MS.gene013073	chr3.3	83265647	83267859	+					Mechanosensitive ion channel protein
qCP3.3	MS.gene013072	chr3.3	83272721	83273827	-					-
qCP3.3	MS.gene013071	chr3.3	83278002	83280390	-					transposition, RNA-mediated
qCP3.3	MS.gene013070	chr3.3	83283026	83288407	+					Mechanosensitive ion channel protein
qCP3.3	MS.gene013069	chr3.3	83289492	83290172	-					DnaJ molecular chaperone homology domain
qCP3.3	MS.gene013068	chr3.3	83302252	83302700	+					-
qCP3.3	MS.gene013067	chr3.3	83309679	83316776	+					PHD-finger
qCP3.3	MS.gene013066	chr3.3	83320876	83332796	+					protease
qCP3.3	MS.gene013065	chr3.3	83334818	83336208	-					RING-H2 finger protein
qCP3.3	MS.gene013064	chr3.3	83347726	83348707	-					Belongs to the peptidase S10 family
qCP3.3	MS.gene013063	chr3.3	83356614	83358849	-					Belongs to the peptidase S10 family
qCP3.3	MS.gene013062	chr3.3	83370641	83373308	+					protein serine/threonine kinase activity
qCP3.3	MS.gene013061	chr3.3	83374929	83379364	+					Belongs to the helicase family
qCP3.3	MS.gene013060	chr3.3	83381483	83382146	-					-
qCP3.3	MS.gene013059	chr3.3	83389837	83390423	-					-
qCP3.3	MS.gene013058	chr3.3	83393768	83394944	-					Belongs to the peptidase S10 family
qCP3.3	MS.gene013057	chr3.3	83403447	83407877	+					PWWP domain
qCP3.3	MS.gene013056	chr3.3	83416883	83417791	+	2.52472	2.36443	4.06916		Transcription factor that specifically binds AT-rich DNA sequences related to the nuclear matrix attachment regions (MARs)
qCP3.3	MS.gene013055	chr3.3	83428856	83435202	-					ubiquitin carboxyl-terminal hydrolase(UBP16)
qCP3.3	MS.gene013054	chr3.3	83456240	83457556	+				-6.75277	Belongs to the peptidase A1 family
qCP3.3	MS.gene013053	chr3.3	83461618	83463968	-					Belongs to the serpin family
qCP3.3	MS.gene013052	chr3.3	83474205	83475131	-					-
qCP3.3	MS.gene013051	chr3.3	83481685	83482626	+					Belongs to the mitochondrial carrier (TC 2.A.29) family
qCP3.3	MS.gene013050	chr3.3	83484250	83494218	-					rho GTPase-activating protein
qCP3.3	MS.gene013049	chr3.3	83499981	83501519	-					Pentatricopeptide repeat-containing protein
qCP3.3	MS.gene013048	chr3.3	83507077	83509382	+					rho GTPase-activating protein
qCP3.3	MS.gene013047	chr3.3	83517859	83520236	+					Belongs to the 14-3-3 family
qCP3.3	MS.gene013046	chr3.3	83525187	83527932	-					Protein CutA, chloroplastic-like
qCP3.3	MS.gene013045	chr3.3	83535986	83536735	-					Zinc-finger homeodomain protein
qCP3.3	MS.gene013044	chr3.3	83549474	83551057	-	2.84683				Belongs to the protein kinase superfamily
qCP3.3	MS.gene013043	chr3.3	83562506	83574024	-					WD and tetratricopeptide repeats protein
qCP3.3	MS.gene013042	chr3.3	83585964	83588122	-					Belongs to the cyclin family
qCP3.3	MS.gene013041	chr3.3	83612249	83616972	-					GEM-like protein
qCP3.3	MS.gene013040	chr3.3	83623079	83625387	+					Transport inhibitor response(AFB5)
qCP3.3	MS.gene013039	chr3.3	83637075	83643009	-					Catalyzes the epimerization of the S- and R-forms of NAD(P)HX, a damaged form of NAD(P)H that is a result of enzymatic or heat-dependent hydration. This is a prerequisite for the S- specific NAD(P)H-hydrate dehydratase to allow the repair of both epimers of NAD(P)HX
qCP3.3	MS.gene013038	chr3.3	83646169	83651712	-					Proline--tRNA
qCP3.3	MS.gene013037	chr3.3	83654048	83657734	-					DNA-dependent RNA polymerase catalyzes the transcription of DNA into RNA using the four ribonucleoside triphosphates as substrates
qCP3.3	MS.gene013036	chr3.3	83662803	83666458	+					Transmembrane protein 147-like
qCP3.3	MS.gene013035	chr3.3	83668552	83670555	+					Pollen-specific leucine-rich repeat extensin-like protein
qCP3.3	MS.gene013034	chr3.3	83673743	83675499	+					Thylakoidal processing peptidase
qCP3.3	MS.gene013033	chr3.3	83678639	83681271	-					POT family
qCP3.3	MS.gene013032	chr3.3	83694662	83696747	+			2.60124		Belongs to the serpin family
qCP3.3	MS.gene013031	chr3.3	83703088	83704849	+		-2.54313			Belongs to the serpin family
qCP3.3	MS.gene013030	chr3.3	83709175	83710649	+					Belongs to the serpin family
qCP3.3	MS.gene013029	chr3.3	83733592	83735097	+					Belongs to the serpin family
qCP3.3	MS.gene013028	chr3.3	83739011	83740902	+					Belongs to the serpin family
qCP3.3	MS.gene013027	chr3.3	83764091	83765980	-					Belongs to the serpin family
qCP3.3	MS.gene013026	chr3.3	83770241	83772005	-					Lysyl-tRNA synthetase
qCP3.3	MS.gene013025	chr3.3	83776294	83777954	-					Belongs to the serpin family
qCP3.3	MS.gene013024	chr3.3	83782210	83783809	+					-
qCP3.3	MS.gene013023	chr3.3	83784879	83786302	-					Belongs to the serpin family
qCP3.3	MS.gene013022	chr3.3	83793466	83799655	+					histone acetyltransferase
qCP3.3	MS.gene013021	chr3.3	83807803	83809215	-			-2.52756		Belongs to the serpin family
qCP3.3	MS.gene013020	chr3.3	83822480	83824199	+					Belongs to the serpin family
qCP3.3	MS.gene013019	chr3.3	83830318	83831558	+					Belongs to the serpin family
qCP3.3	MS.gene013018	chr3.3	83840094	83841950	+					Belongs to the serpin family
qCP3.3	MS.gene013017	chr3.3	83846517	83848272	-					Belongs to the serpin family
qCP3.3	MS.gene013016	chr3.3	83856350	83857623	-					Belongs to the serpin family
qCP3.3	MS.gene013015	chr3.3	83862134	83874162	+	-2.05666				Mitogen-activated protein kinase kinase kinase
qCP3.3	MS.gene013014	chr3.3	83875781	83884443	+					Gamma-tubulin complex is necessary for microtubule nucleation at the centrosome
qCP3.3	MS.gene38742	chr3.3	83896957	83897325	+					-
qCP3.3	MS.gene38741	chr3.3	83902502	83903170	+					Plastocyanin-like domain protein
qCP3.3	MS.gene38740	chr3.3	83943015	83943728	-					Protein of unknown function, DUF617
qCP3.3	MS.gene38739	chr3.3	83960653	83961546	-			3.14907		Protein of unknown function (DUF1645)
qCP3.3	MS.gene38738	chr3.3	83968949	83972491	-	2.74796		2.16574		isoform X1
qCP3.3	MS.gene38737	chr3.3	83977165	83982254	-			-2.08263		Uroporphyrinogen-III synthase
qCP3.3	MS.gene38736	chr3.3	83988462	83990053	-	-4.46652	-2.03283			Lipolytic acyl hydrolase (LAH)
qCP3.3	MS.gene38735	chr3.3	83993101	83996291	-					polyadenylate-binding protein
qCP3.3	MS.gene38734	chr3.3	84006999	84008143	+					-
qCP3.3	MS.gene38733	chr3.3	84009049	84010460	-					Belongs to the sulfotransferase 1 family
qCP3.3	MS.gene38732	chr3.3	84035196	84036859	+	-4.31216		6.28285		Lipolytic acyl hydrolase (LAH)
qCP3.3	MS.gene38731	chr3.3	84041236	84042731	+	-2.85024				Lipolytic acyl hydrolase (LAH)
qCP3.3	MS.gene38730	chr3.3	84045150	84046100	-					carboxylesterase 2
qCP3.3	MS.gene38729	chr3.3	84056775	84059500	+					Isocitrate dehydrogenase (NAD
qCP3.3	MS.gene38728	chr3.3	84060399	84062360	-					-
qCP3.3	MS.gene38727	chr3.3	84072275	84076210	+					Eukaryotic protein of unknown function (DUF829)
qCP3.3	MS.gene38726	chr3.3	84078096	84080159	+					Polysaccharide biosynthesis protein
qCP3.3	MS.gene38725	chr3.3	84085388	84087196	-					Belongs to the helicase family
qCP3.3	MS.gene38724	chr3.3	84099952	84103491	+	-2.76565				B3 DNA binding domain
qCP3.3	MS.gene38723	chr3.3	84109474	84113562	+					phosphatase 2c
qCP3.3	MS.gene38722	chr3.3	84141879	84148064	+					Phosphatidate phosphatase
qCP3.3	MS.gene38721	chr3.3	84150653	84151033	-		-3.164			EF hand
qCP3.3	MS.gene38720	chr3.3	84155924	84156217	-					EF hand
qCP3.3	MS.gene38719	chr3.3	84159481	84162778	+					Protein TIC 22, chloroplastic-like
qCP3.3	MS.gene38718	chr3.3	84163619	84166838	-					Lignin degradation and detoxification of lignin-derived products
qCP3.3	MS.gene38717	chr3.3	84171058	84175452	-					Lignin degradation and detoxification of lignin-derived products
qCP3.3	MS.gene38716	chr3.3	84180385	84185025	+					Protein WEAK CHLOROPLAST MOVEMENT UNDER BLUE LIGHT
qCP3.3	MS.gene38715	chr3.3	84186178	84187718	-					The light-harvesting complex (LHC) functions as a light receptor, it captures and delivers excitation energy to photosystems with which it is closely associated
qCP3.3	MS.gene38714	chr3.3	84188274	84191382	-					CYPRO4-like
qCP3.3	MS.gene38713	chr3.3	84216444	84218324	-					Pentatricopeptide repeat-containing protein
qCP3.3	MS.gene38712	chr3.3	84237665	84238716	+					Thioredoxin-like 4
qCP3.3	MS.gene38711	chr3.3	84240252	84243174	-	-4.24382	-3.11753			Coenzyme Q-binding protein COQ10 homolog
qCP3.3	MS.gene38710	chr3.3	84266981	84269413	+	-3.54078	-2.95165			ABSCISIC ACID-INSENSITIVE 5-like protein(ABF2)
qCP3.3	MS.gene38709	chr3.3	84274418	84279816	-					THO complex subunit
qCP3.3	MS.gene38708	chr3.3	84294109	84294921	-					transcription factor
qCP3.3	MS.gene38707	chr3.3	84309749	84311026	-					Heat Stress Transcription Factor
qCP3.3	MS.gene38706	chr3.3	84342702	84344009	-				-2.58678	acetyltransferase At3g50280-like
qCP3.3	MS.gene38705	chr3.3	84348858	84349415	-					Encoded by
qCP3.3	MS.gene38704	chr3.3	84351947	84353359	-					acetyltransferase At3g50280-like
qCP3.3	MS.gene38703	chr3.3	84354656	84356020	-			4.33706		acetyltransferase At3g50280-like
qCP3.3	MS.gene38702	chr3.3	84368287	84369657	-		4.86162	14.9134	9.2704	acetyltransferase At3g50280-like
qCP3.3	MS.gene38701	chr3.3	84372071	84372994	-	-5.28076	-6.21195			acetyltransferase At3g50280-like
qCP3.3	MS.gene38700	chr3.3	84426223	84427593	-	-7.49671	-8.85201			acetyltransferase At3g50280-like
qCP3.3	MS.gene38699	chr3.3	84440949	84442322	-					acetyltransferase At3g50280-like
qCP3.3	MS.gene38698	chr3.3	84444542	84451452	-					Binds the poly(A) tail of mRNA
qCP3.3	MS.gene38697	chr3.3	84465190	84465675	-					ethylene-responsive transcription factor
qCP3.3	MS.gene38696	chr3.3	84476352	84478397	+	-2.34903		2.50019		-
qCP3.3	MS.gene38695	chr3.3	84482509	84484959	+					DnaJ heat shock amino-terminal domain protein
qCP3.3	MS.gene38694	chr3.3	84492882	84496736	+					-
qCP3.3	MS.gene38693	chr3.3	84512186	84525843	+					Belongs to the TRAFAC class myosin-kinesin ATPase superfamily. Kinesin family
qCP3.3	MS.gene38692	chr3.3	84527932	84531088	-			-2.67182		inactive receptor kinase
qCP3.3	MS.gene38691	chr3.3	84543319	84545203	+					Belongs to the peptidase C1 family
qCP3.3	MS.gene38690	chr3.3	84547684	84549693	-					-
qCP3.3	MS.gene38689	chr3.3	84552671	84569136	+					Protein DCL, chloroplastic-like
qCP3.3	MS.gene38688	chr3.3	84577993	84579356	+					Belongs to the cyclin family
qCP3.3	MS.gene38687	chr3.3	84608445	84609836	+					isoaspartyl peptidase L-asparaginase
qCP3.3	MS.gene38686	chr3.3	84620945	84623710	-		-5.27888			Carbohydrate esterase
qCP3.3	MS.gene38685	chr3.3	84628380	84630900	+					Malonate--CoA
qCP3.3	MS.gene38684	chr3.3	84651967	84654396	+	2.17058	2.89831			Receptor protein kinase
qCP3.3	MS.gene38683	chr3.3	84662951	84664897	+					DNA-dependent RNA polymerase catalyzes the transcription of DNA into RNA using the four ribonucleoside triphosphates as substrates
qCP3.3	MS.gene38682	chr3.3	84669305	84669883	+					-
qCP3.3	MS.gene38681	chr3.3	84670641	84672977	-					receptor protein kinase ZmPK1
qCP3.3	MS.gene38680	chr3.3	84676344	84680487	-					nuA4 complex subunit EAF3 homolog
qCP3.3	MS.gene38679	chr3.3	84685121	84685657	-					f-box protein
qCP3.3	MS.gene38678	chr3.3	84699363	84699848	-					MFP1 attachment factor
qCP3.3	MS.gene38677	chr3.3	84703219	84704825	-					Belongs to the cyclin family(CYCA3-1)
qCP3.3	MS.gene38676	chr3.3	84713948	84716146	-					Belongs to the cyclin family(CYCA3-1)
qCP3.3	MS.gene38675	chr3.3	84727595	84729347	-					Belongs to the cyclin family(CYCA3-1)
qCP3.3	MS.gene38674	chr3.3	84735740	84737568	+					-
qCP3.3	MS.gene38673	chr3.3	84739767	84741282	+					Belongs to the cyclin family(CYCA3-1)
qCP3.3	MS.gene38672	chr3.3	84745147	84746448	+	5.98444	5.56319			f-box protein
qCP3.3	MS.gene38671	chr3.3	84750773	84752682	+					f-box protein
qCP3.3	MS.gene38670	chr3.3	84757071	84758948	+					Belongs to the cyclin family(CYCA3-1)
qCP3.3	MS.gene38669	chr3.3	84759620	84761896	-					MADS-box transcription factor
qCP3.3	MS.gene38668	chr3.3	84765282	84766819	-					two-component response regulator
qCP3.3	MS.gene012948	chr3.3	84771444	84784805	+					Belongs to the TRAFAC class myosin-kinesin ATPase superfamily. Kinesin family
qCP3.3	MS.gene32908	chr3.3	84808259	84809123	+					Encoded by
qCP3.3	MS.gene32907	chr3.3	84814149	84816850	+					Metal transporter Nramp2-like
qCP3.3	MS.gene32906	chr3.3	84833810	84837033	+					Pumilio homolog 12-like
qCP3.3	MS.gene32905	chr3.3	84840303	84841053	-			4.68593		Gibberellin regulated protein
qCP3.3	MS.gene32904	chr3.3	84845339	84847310	+					Protein of unknown function (DUF620)
qCP3.3	MS.gene32903	chr3.3	84851637	84854984	+		4.26704	6.99899	3.80295	ARM-repeat Tetratricopeptide repeat (TPR)-like protein
qCP3.3	MS.gene32902	chr3.3	84873994	84875625	+	-2.13992	-2.14682			3-oxo-Delta(4,5)-steroid 5-beta-reductase-like
qCP3.3	MS.gene32901	chr3.3	84886553	84887807	+					3-oxo-Delta(4,5)-steroid 5-beta-reductase-like
qCP3.3	MS.gene32900	chr3.3	84888995	84890478	+					3-oxo-Delta(4,5)-steroid 5-beta-reductase-like
qCP3.3	MS.gene32899	chr3.3	84891483	84893742	+					Belongs to the cytochrome b5 family
qCP3.3	MS.gene32898	chr3.3	84894927	84895503	+					Belongs to the cytochrome b5 family
qCP3.3	MS.gene32897	chr3.3	84898133	84899619	-					Syntaxin 6, N-terminal
qCP3.3	MS.gene32896	chr3.3	84900975	84903062	+					arginine n-methyltransferase
qCP3.3	MS.gene32895	chr3.3	84904903	84907206	-					subtilisin-like protease
qCP3.3	MS.gene32894	chr3.3	84916957	84921594	+					Belongs to the ClpA ClpB family
qCP3.3	MS.gene32893	chr3.3	84924657	84927695	-					Transcription initiation factor
qCP3.3	MS.gene054654	chr3.3	84957911	84959643	+					Transcription initiation factor
qCP3.3	MS.gene054652	chr3.3	84971333	84972110	-					Domain of unknown function (DUF4283)
qCP3.3	MS.gene054653	chr3.3	84973256	84975265	+					Transcription initiation factor
qCP3.3	MS.gene012889	chr3.3	84999832	85000609	-					Domain of unknown function (DUF4283)
qCP3.3	MS.gene012890	chr3.3	85001756	85003765	+					Transcription initiation factor
qCP3.3	MS.gene012887	chr3.3	85022652	85027150	+					Transcription initiation factor
qCP3.3	MS.gene012888	chr3.3	85033897	85035906	+					Transcription initiation factor
qCP3.3	MS.gene012882	chr3.3	85057593	85060756	+					adenine phosphoribosyltransferase
qCP3.3	MS.gene012881	chr3.3	85066616	85068210	+					Transcription factor
qCP3.3	MS.gene012880	chr3.3	85077048	85084911	+					Activating signal cointegrator 1 complex subunit
qCP3.3	MS.gene012879	chr3.3	85086947	85089997	+	-2.32489	-2.51491			U-box domain-containing protein
qCP3.3	MS.gene012878	chr3.3	85094161	85099605	+					This magnesium-dependent enzyme catalyzes the hydrolysis of ATP coupled with the transport of calcium
qCP3.3	MS.gene012877	chr3.3	85102289	85103911	-					Belongs to the cyclin family
qCP3.3	MS.gene012876	chr3.3	85154205	85157936	+					Interferon-related developmental regulator
qCP3.3	MS.gene012875	chr3.3	85169380	85171774	+					repressing transcription factor binding
qCP3.3	MS.gene012874	chr3.3	85175702	85178230	+	7.02009	3.38746			repressing transcription factor binding
qCP3.3	MS.gene012873	chr3.3	85197602	85199584	+					repressing transcription factor binding
qCP3.3	MS.gene012872	chr3.3	85205500	85207131	+					repressing transcription factor binding
qCP3.3	MS.gene012871	chr3.3	85208418	85214020	-					DNA excision repair protein
qCP3.3	MS.gene012870	chr3.3	85224488	85225030	+					-
qCP3.3	MS.gene012869	chr3.3	85225104	85227549	+					Transcription factor
qCP3.3	MS.gene012868	chr3.3	85247943	85248789	-					Small VCP/p97-interacting protein
qCP3.3	MS.gene012867	chr3.3	85295809	85297349	-					-
qCP3.3	MS.gene012866	chr3.3	85303877	85304170	-					-
qCP3.3	MS.gene012865	chr3.3	85312905	85316034	+					nucleobase-ascorbate transporter
qCP3.3	MS.gene012864	chr3.3	85317974	85319824	+					Haemolysin-III related
qCP3.3	MS.gene012863	chr3.3	85339664	85345530	+					Non-functional NADPH-dependent codeinone reductase 2-like
qCP3.3	MS.gene012862	chr3.3	85359694	85388939	+					This magnesium-dependent enzyme catalyzes the hydrolysis of ATP coupled with the transport of calcium
qCP3.3	MS.gene012861	chr3.3	85392504	85392977	-					Uncharacterised conserved protein UCP031279 (InterPro IPR016972)
qCP3.3	MS.gene012860	chr3.3	85397514	85399990	+		-2.25899			Lecithin-cholesterol acyltransferase-like
qCP3.3	MS.gene012859	chr3.3	85402758	85406636	+					BSD domain
qCP3.3	MS.gene012858	chr3.3	85411179	85412372	+					Protein PHLOEM PROTEIN 2-LIKE
qCP3.3	MS.gene012857	chr3.3	85419057	85419383	+					-
qCP3.3	MS.gene012856	chr3.3	85437879	85445506	+					protein KIAA0930 homolog
qCP3.3	MS.gene012855	chr3.3	85453924	85454811	+					ER membrane protein complex subunit
qCP3.3	MS.gene012854	chr3.3	85457235	85458617	+					ER lumen protein retaining receptor
qCP3.3	MS.gene012853	chr3.3	85461144	85463623	-					endonuclease activity
qCP3.3	MS.gene012852	chr3.3	85465248	85466057	+					-
qCP3.3	MS.gene012851	chr3.3	85470367	85472478	-					Domain of unknown function (DUF2828)
qCP3.3	MS.gene012850	chr3.3	85474166	85475462	+					RNA-binding protein
qCP3.3	MS.gene012849	chr3.3	85507831	85511080	+	3.57256	4.10519			AP2-like ethylene-responsive transcription factor
qCP3.3	MS.gene012848	chr3.3	85522657	85525560	-					xyloglucan glycosyltransferase
qCP3.3	MS.gene012847	chr3.3	85527808	85530161	+					Protein NRT1 PTR FAMILY 4.5-like
qCP3.3	MS.gene012846	chr3.3	85532146	85533037	-					60S ribosomal Protein
qCP3.3	MS.gene012845	chr3.3	85542277	85546886	+					Squalene monooxygenase-like
qCP3.3	MS.gene012844	chr3.3	85548070	85550563	-					DnaJ molecular chaperone homology domain
qCP3.3	MS.gene012843	chr3.3	85553102	85556710	-					DnaJ molecular chaperone homology domain
qCP3.3	MS.gene012842	chr3.3	85563254	85563835	-					Craniofacial development protein
qCP3.3	MS.gene012841	chr3.3	85568045	85571997	+					Belongs to the ClpA ClpB family
qCP3.3	MS.gene012840	chr3.3	85579542	85593033	+					CSC1-like protein RXW8
qCP3.3	MS.gene012839	chr3.3	85634143	85642942	-			9.07115	4.1572	Belongs to the class-IV pyridoxal-phosphate-dependent aminotransferase family
qCP3.3	MS.gene012838	chr3.3	85656764	85658555	+	2.53004	2.54396			sequence-specific DNA binding
qCP3.3	MS.gene012837	chr3.3	85666691	85669973	-	-2.15329	-3.02068			Glycosyl hydrolase family 10
qCP3.3	MS.gene012836	chr3.3	85691768	85692598	+				-2.58201	zinc finger CCCH domain-containing protein
qCP3.3	MS.gene012835	chr3.3	85704071	85708438	+					Protein EARLY FLOWERING(ELF3)
qCP3.3	MS.gene012834	chr3.3	85709598	85712321	-					Neprosin
qCP3.3	MS.gene012833	chr3.3	85718529	85722543	-					Neprosin
qCP3.3	MS.gene012832	chr3.3	85726870	85730375	-					Neprosin
qCP3.3	MS.gene012831	chr3.3	85733010	85735564	-					Neprosin
qCP3.3	MS.gene012830	chr3.3	85737615	85740079	-					Neprosin
qCP3.3	MS.gene012829	chr3.3	85742937	85747409	-					Belongs to the RuvB family
qCP3.3	MS.gene012828	chr3.3	85751321	85754329	-					Transcription factor
qCP3.3	MS.gene012827	chr3.3	85759733	85760422	-					helix loop helix domain
qCP3.3	MS.gene012826	chr3.3	85766143	85766331	+					-
qCP3.3	MS.gene012825	chr3.3	85767925	85773220	-					Vacuolar-processing enzyme-like(ALPHA-VPE)
qCP3.3	MS.gene012824	chr3.3	85780822	85783590	+					PHAX RNA-binding domain
qCP3.3	MS.gene012823	chr3.3	85786537	85788391	-					-
qCP3.3	MS.gene012822	chr3.3	85796378	85800526	+					Catalyzes the ferrous insertion into protoporphyrin IX
qCP3.3	MS.gene012821	chr3.3	85802892	85806881	-					Far upstream element-binding protein
qCP3.3	MS.gene012820	chr3.3	85813250	85816993	+					-
qCP3.4	MS.gene73103	chr3.4	50598454	50604980	+					zinc finger CCCH domain-containing protein
qCP3.4	MS.gene73104	chr3.4	50620583	50621425	+				-2.84998	Belongs to the peptidase A1 family
qCP3.4	MS.gene73105	chr3.4	50631206	50632285	+					function
qCP3.4	MS.gene73106	chr3.4	50634634	50634795	+					-
qCP3.4	MS.gene73107	chr3.4	50639143	50640273	-					-
qCP3.4	MS.gene73108	chr3.4	50649794	50651137	-	2.65409	2.66789			Belongs to the glycosyl hydrolase 13 family
qCP3.4	MS.gene73109	chr3.4	50658830	50659291	-					Minor allergen Alt a
qCP3.4	MS.gene73110	chr3.4	50670414	50671317	-					-
qCP3.4	MS.gene73111	chr3.4	50681634	50686935	+			-2.88633	-2.61353	Belongs to the peptidase A1 family
qCP3.4	MS.gene73112	chr3.4	50698325	50701054	+					-
qCP3.4	MS.gene73113	chr3.4	50716269	50721254	+					Protein of unknown function (DUF3537)
qCP3.4	MS.gene73114	chr3.4	50742600	50747496	-					Belongs to the peptidase C19 family
qCP3.4	MS.gene73115	chr3.4	50788965	50789480	+					RNA-binding protein(Y14)
qCP3.4	MS.gene73116	chr3.4	50791856	50792677	+					elongation of fatty acids protein
qCP3.4	MS.gene73117	chr3.4	50794761	50800327	-					Belongs to the protein kinase superfamily
qCP3.4	MS.gene73118	chr3.4	50803940	50804845	-					Belongs to the WD repeat SEC13 family
qCP3.4	MS.gene73119	chr3.4	50807914	50809665	+					Pentatricopeptide repeat-containing protein
qCP3.4	MS.gene73120	chr3.4	50812560	50824891	+					Belongs to the TRAFAC class dynamin-like GTPase superfamily. Dynamin Fzo YdjA family
qCP3.4	MS.gene73121	chr3.4	50826481	50828788	+					Upstream activation factor subunit
qCP3.4	MS.gene73122	chr3.4	50831261	50831887	+	-4.67749	-4.64996			Belongs to the leguminous lectin family
qCP3.4	MS.gene73123	chr3.4	50844652	50845284	+					Belongs to the leguminous lectin family
qCP3.4	MS.gene73124	chr3.4	50852641	50853231	+					Belongs to the leguminous lectin family
qCP3.4	MS.gene73125	chr3.4	50856268	50863226	+					Belongs to the TRAFAC class dynamin-like GTPase superfamily. Dynamin Fzo YdjA family
qCP3.4	MS.gene73126	chr3.4	50864635	50868466	+					Essential component of the PAM complex, a complex required for the translocation of transit peptide-containing proteins from the inner membrane into the mitochondrial matrix in an ATP-dependent manner
qCP3.4	MS.gene73127	chr3.4	50872168	50875690	-			5.54809		-
qCP3.4	MS.gene73128	chr3.4	50891890	50893011	+					transposition, RNA-mediated
qCP3.4	MS.gene73129	chr3.4	50897845	50898012	-					-
qCP3.4	MS.gene73130	chr3.4	50910826	50912092	+					F-box RNI superfamily protein
qCP3.4	MS.gene73131	chr3.4	50920064	50922168	+					Polygalacturonase
qCP3.4	MS.gene73132	chr3.4	50924497	50929079	-					Indole-3-acetate O-methyltransferase 1-like(IAMT1)
qCP3.4	MS.gene73133	chr3.4	51034013	51053935	+					helicase MAGATAMA
qCP3.4	MS.gene73134	chr3.4	51056772	51061252	-			3.35129		BPI LBP family protein
qCP3.4	MS.gene73135	chr3.4	51063692	51064105	-					BPI LBP family protein
qCP3.4	MS.gene73136	chr3.4	51070296	51070607	-					Core component of nucleosome. Nucleosomes wrap and compact DNA into chromatin, limiting DNA accessibility to the cellular machineries which require DNA as a template. Histones thereby play a central role in transcription regulation, DNA repair, DNA replication and chromosomal stability. DNA accessibility is regulated via a complex set of post-translational modifications of histones, also called h…
qCP3.4	MS.gene73137	chr3.4	51076995	51080183	-					Pre-mRNA-splicing factor ATP-dependent RNA helicase
qCP3.4	MS.gene73138	chr3.4	51084968	51087758	-					Flavin containing amine oxidoreductase
qCP3.4	MS.gene73139	chr3.4	51101578	51102547	-					Phytohormone-binding protein-like
qCP3.4	MS.gene73140	chr3.4	51131878	51132777	-					-
qCP3.4	MS.gene73141	chr3.4	51138955	51140753	+					Syntaxin-52-like
qCP3.4	MS.gene73142	chr3.4	51145882	51149783	+					Belongs to the disease resistance NB-LRR family
qCP3.4	MS.gene73143	chr3.4	51153036	51154226	+					Syntaxin-52-like
qCP3.4	MS.gene73144	chr3.4	51159799	51174464	+					Belongs to the disease resistance NB-LRR family
qCP3.4	MS.gene73145	chr3.4	51177281	51178138	+					Belongs to the disease resistance NB-LRR family
qCP3.4	MS.gene73146	chr3.4	51180486	51184584	+					Syntaxin-52-like
qCP3.4	MS.gene73147	chr3.4	51194510	51195061	-					Mitochondrial protein
qCP3.4	MS.gene73148	chr3.4	51206102	51206671	+					glycoprotein-N-acetylgalactosamine 3-beta-galactosyltransferase activity
qCP3.4	MS.gene73149	chr3.4	51219547	51222281	+					Belongs to the disease resistance NB-LRR family
qCP3.4	MS.gene73150	chr3.4	51229702	51233928	+					Belongs to the disease resistance NB-LRR family
qCP3.4	MS.gene73151	chr3.4	51237171	51241715	-					Belongs to the disease resistance NB-LRR family
qCP3.4	MS.gene73152	chr3.4	51244103	51255257	+					Transcription initiation factor TFIID subunit
qCP3.4	MS.gene73153	chr3.4	51260852	51261337	+					EF-hand domain pair
qCP3.4	MS.gene73154	chr3.4	51264419	51265696	+					Calmodulin mediates the control of a large number of enzymes, ion channels and other proteins by Ca(2 ). Among the enzymes to be stimulated by the calmodulin-Ca(2 ) complex are a number of protein kinases and phosphatases
qCP3.4	MS.gene73155	chr3.4	51277250	51279796	-					-
qCP3.4	MS.gene73156	chr3.4	51334781	51335011	+					Calcium-binding protein
qCP3.4	MS.gene73157	chr3.4	51347636	51347818	-					-
qCP3.4	MS.gene73158	chr3.4	51351391	51351901	+					Calcium-binding protein
qCP3.4	MS.gene73159	chr3.4	51386834	51387277	+					-
qCP3.4	MS.gene73160	chr3.4	51397253	51397952	+					function
qCP3.4	MS.gene73161	chr3.4	51410876	51412892	+					-
qCP3.4	MS.gene73162	chr3.4	51434102	51434863	+					-
qCP3.4	MS.gene73163	chr3.4	51450805	51451567	+					Belongs to the disease resistance NB-LRR family
qCP3.4	MS.gene73164	chr3.4	51453233	51455974	+					Belongs to the disease resistance NB-LRR family
qCP3.4	MS.gene73165	chr3.4	51516032	51516640	-					Long-chain-alcohol
qCP3.4	MS.gene73166	chr3.4	51519031	51531805	-					metal ion binding
qCP3.4	MS.gene73167	chr3.4	51568468	51570466	+					Upstream activation factor subunit
qCP3.4	MS.gene73168	chr3.4	51595325	51595710	-					-
qCP3.4	MS.gene73169	chr3.4	51612707	51615457	-					Belongs to the disease resistance NB-LRR family
qCP3.4	MS.gene73170	chr3.4	51727512	51727727	+					-
qCP3.4	MS.gene73171	chr3.4	51811257	51813992	-					Belongs to the disease resistance NB-LRR family
qCP3.4	MS.gene067519	chr3.4	51842082	51844838	+					Belongs to the disease resistance NB-LRR family
qCP3.4	MS.gene067518	chr3.4	51925099	51925314	-					-
qCP3.4	MS.gene067517	chr3.4	52009036	52013918	-					-
qCP3.4	MS.gene067516	chr3.4	52035478	52039182	+					Belongs to the disease resistance NB-LRR family
qCP3.4	MS.gene067515	chr3.4	52075531	52079035	-					Plant transposase (Ptta/En/Spm family)
qCP3.4	MS.gene067514	chr3.4	52099411	52100701	+					nuclease HARBI1
qCP3.4	MS.gene067513	chr3.4	52107085	52110692	+					transposon protein
qCP3.4	MS.gene067512	chr3.4	52123107	52123922	+					Myb/SANT-like DNA-binding domain
qCP3.4	MS.gene067511	chr3.4	52143577	52147184	+					transposon protein
qCP3.4	MS.gene73173	chr3.4	52155623	52156613	+					transposon protein
qCP3.4	MS.gene73172	chr3.4	52169029	52169304	+					Myb/SANT-like DNA-binding domain
qCP3.4	MS.gene73174	chr3.4	52232220	52235827	-					transposon protein
qCP3.4	MS.gene73175	chr3.4	52242213	52243503	-					nuclease HARBI1
qCP3.4	MS.gene73176	chr3.4	52297885	52301605	-					Belongs to the disease resistance NB-LRR family
qCP3.4	MS.gene73177	chr3.4	52327181	52331213	-					ankyrin repeat-containing protein
qCP3.4	MS.gene73178	chr3.4	52404721	52407528	-			5.17832		Belongs to the disease resistance NB-LRR family
qCP3.4	MS.gene73179	chr3.4	52410173	52412263	+					-
qCP3.4	MS.gene73180	chr3.4	52454644	52454955	+	-2.694	-2.15094			lipid-transfer protein DIR1
qCP3.4	MS.gene73181	chr3.4	52456194	52461066	-		4.18154			Sodium hydrogen exchanger
qCP3.4	MS.gene73182	chr3.4	52463838	52468102	-			-2.01313		glycerophosphoryl diester phosphodiesterase
qCP3.4	MS.gene73183	chr3.4	52512093	52514870	+					F-box kelch-repeat protein
qCP3.4	MS.gene73184	chr3.4	52519487	52521773	+					F-box kelch-repeat protein
qCP3.4	MS.gene73185	chr3.4	52541583	52547539	+					Beta-(1,2)-xylosyltransferase-like
qCP3.4	MS.gene73186	chr3.4	52550047	52550289	+					-
qCP3.4	MS.gene73187	chr3.4	52552908	52556051	+					Belongs to the disease resistance NB-LRR family
qCP3.4	MS.gene73188	chr3.4	52558290	52560256	+					Belongs to the disease resistance NB-LRR family
qCP3.4	MS.gene73189	chr3.4	52568381	52571032	+					Belongs to the disease resistance NB-LRR family
qCP3.4	MS.gene73190	chr3.4	52588836	52591604	+					Belongs to the disease resistance NB-LRR family
qP4.2	MS.gene99452	chr4.2	83500593	83501671	+	-2.82712	-2.80331			PAR1 protein
qP4.2	MS.gene99451	chr4.2	83507713	83508634	+					PAR1 protein
qP4.2	MS.gene99450	chr4.2	83523219	83525008	+					Salicylate
qP4.2	MS.gene99449	chr4.2	83536018	83538546	+					Belongs to the cytochrome P450 family
qP4.2	MS.gene99448	chr4.2	83560110	83563339	-					DNA RNA polymerases superfamily protein
qP4.2	MS.gene99447	chr4.2	83567112	83573972	+					receptor-like protein kinase
qP4.2	MS.gene99446	chr4.2	83584796	83588748	+					Belongs to the mitochondrial carrier (TC 2.A.29) family
qP4.2	MS.gene99445	chr4.2	83590046	83590357	+					-
qP4.2	MS.gene99444	chr4.2	83591976	83592476	-					Belongs to the universal ribosomal protein uL11 family
qP4.2	MS.gene99443	chr4.2	83619126	83621834	+					transposition, RNA-mediated
qP4.2	MS.gene99442	chr4.2	83648803	83649600	+					Chromo (CHRromatin Organisation MOdifier) domain
qP4.2	MS.gene99441	chr4.2	83678517	83679017	-					Belongs to the universal ribosomal protein uL11 family
qP4.2	MS.gene99440	chr4.2	83696599	83698449	-					3-hydroxyisobutyryl-CoA hydrolase activity
qP4.2	MS.gene99439	chr4.2	83703656	83706115	-					-
qP4.2	MS.gene99438	chr4.2	83791873	83792386	+					Belongs to the CRISP family
qP4.2	MS.gene99437	chr4.2	83794536	83796687	+					Belongs to the CRISP family
qP4.2	MS.gene99436	chr4.2	83805056	83808175	+					protein At4g13200, chloroplastic
qP4.2	MS.gene99435	chr4.2	83813149	83813742	-					Belongs to the SKP1 family
qP4.2	MS.gene99434	chr4.2	83815605	83816600	+					-
qP4.2	MS.gene99433	chr4.2	83816906	83824371	+					DNA RNA polymerases superfamily protein
qP4.2	MS.gene99432	chr4.2	83835260	83840962	+					DNA (cytosine-5)-methyltransferase(CMT1)
qP4.2	MS.gene068391	chr4.2	83843826	83847593	-					-
qP4.2	MS.gene068392	chr4.2	83849710	83851830	-					BEST Arabidopsis thaliana protein match is Protein of
qP4.2	MS.gene068393	chr4.2	83852495	83853450	-					-
qP4.2	MS.gene068394	chr4.2	83859604	83863334	+					ammonium transporter(AMT2-1)
qP4.2	MS.gene068395	chr4.2	83863597	83871786	-					BAG family molecular chaperone regulator
qP4.2	MS.gene068396	chr4.2	83876868	83879891	+					receptor-like protein
qP4.2	MS.gene068397	chr4.2	83881971	83885171	-					Receptor-like protein 12
qP4.2	MS.gene068398	chr4.2	83888084	83891701	+					receptor-like protein
qP4.2	MS.gene068399	chr4.2	83893135	83896502	-					Receptor-like protein 12
qP4.2	MS.gene068400	chr4.2	83915446	83916881	-					Pectate lyase
qP4.2	MS.gene068401	chr4.2	83922651	83923205	+					receptor-like protein
qP4.2	MS.gene068402	chr4.2	83934831	83937812	+					receptor-like protein
qP4.2	MS.gene068403	chr4.2	83945490	83946623	+					receptor-like protein
qP4.2	MS.gene068404	chr4.2	83986437	83987135	+					receptor-like protein
qP4.2	MS.gene068405	chr4.2	84001316	84002246	-					UPF0098 protein
qP4.2	MS.gene068406	chr4.2	84022348	84025545	-					Receptor-like protein 12
qP4.2	MS.gene068407	chr4.2	84043132	84045963	+					receptor-like protein
qP4.2	MS.gene068408	chr4.2	84059868	84062134	-					Receptor-like protein 12
qP4.2	MS.gene068409	chr4.2	84099666	84102761	+					receptor-like protein
qP4.2	MS.gene068410	chr4.2	84106916	84107734	+					receptor-like protein
qP4.2	MS.gene068411	chr4.2	84111019	84114042	+					receptor-like protein
qP4.2	MS.gene068412	chr4.2	84117810	84118687	-					UPF0098 protein
qP4.2	MS.gene068413	chr4.2	84132136	84133091	-	4.19712	4.59136	13.5318	8.58289	UPF0098 protein
qP4.2	MS.gene068414	chr4.2	84143179	84144132	+					receptor-like protein
qP4.2	MS.gene068415	chr4.2	84144502	84146161	+		-2.181			receptor-like protein
qP4.2	MS.gene068416	chr4.2	84151141	84154248	+					receptor-like protein
qP4.2	MS.gene068417	chr4.2	84168359	84171382	+					receptor-like protein
qP4.2	MS.gene068418	chr4.2	84199370	84199603	-					-
qP4.2	MS.gene068419	chr4.2	84202767	84203294	+					regulation of response to stimulus
qP4.2	MS.gene068420	chr4.2	84207359	84208509	+					regulation of response to stimulus
qP4.2	MS.gene068421	chr4.2	84209258	84210382	+					receptor-like protein
qP4.2	MS.gene068422	chr4.2	84214150	84215027	-					UPF0098 protein
qP4.2	MS.gene068423	chr4.2	84224298	84225247	-	4.86674	4.07957	11.1366	8.91957	UPF0098 protein
qP4.2	MS.gene068424	chr4.2	84226703	84230074	-			2.72559		Receptor-like protein 12
qP4.2	MS.gene068425	chr4.2	84251238	84253731	-					-
qP4.2	MS.gene70025	chr4.2	84270248	84271333	-					Ribonuclease H protein
qP4.2	MS.gene70026	chr4.2	84289301	84289648	-					Belongs to the cystatin family. Phytocystatin subfamily
qP4.2	MS.gene70027	chr4.2	84292698	84293045	-					Belongs to the cystatin family. Phytocystatin subfamily
qP4.2	MS.gene70028	chr4.2	84307814	84308161	-					Belongs to the cystatin family. Phytocystatin subfamily
qP4.2	MS.gene70029	chr4.2	84323911	84324258	-					Belongs to the cystatin family. Phytocystatin subfamily
qP4.2	MS.gene70030	chr4.2	84327502	84327681	-					Belongs to the cystatin family. Phytocystatin subfamily
qP4.2	MS.gene70031	chr4.2	84330761	84331108	-					Belongs to the cystatin family. Phytocystatin subfamily
qP4.2	MS.gene70032	chr4.2	84348764	84349102	-					Belongs to the cystatin family. Phytocystatin subfamily
qP4.2	MS.gene70033	chr4.2	84361036	84363965	-					BEST Arabidopsis thaliana protein match is Protein of
qP4.2	MS.gene70034	chr4.2	84367311	84367640	-					-
qP4.2	MS.gene86939	chr4.2	84398657	84399007	-					Belongs to the cystatin family. Phytocystatin subfamily
qP4.2	MS.gene70035	chr4.2	84412317	84412667	-					Belongs to the cystatin family. Phytocystatin subfamily
qP4.2	MS.gene70036	chr4.2	84416711	84417465	+					transposition, RNA-mediated
qP4.2	MS.gene70037	chr4.2	84440907	84443748	+					BEST Arabidopsis thaliana protein match is Protein of
qP4.2	MS.gene70038	chr4.2	84445647	84446271	-					Mitochondrial protein
qP4.2	MS.gene70039	chr4.2	84478674	84480454	+					-
qP4.2	MS.gene70040	chr4.2	84502620	84503404	+					BEST Arabidopsis thaliana protein match is Protein of
qP4.2	MS.gene70041	chr4.2	84527834	84533966	-					-
qP4.2	MS.gene70042	chr4.2	84635075	84637144	-					Protein of unknown function (DUF674)
qP4.2	MS.gene70043	chr4.2	84642068	84645981	-					receptor-like protein
qP4.2	MS.gene70044	chr4.2	84654935	84656759	-					Protein of unknown function (DUF674)
qP4.2	MS.gene70045	chr4.2	84663449	84666144	-					BEST Arabidopsis thaliana protein match is Protein of
qP4.2	MS.gene70046	chr4.2	84668353	84669299	-					BEST Arabidopsis thaliana protein match is Protein of
qP4.2	MS.gene70047	chr4.2	84698042	84701395	-					receptor-like protein
qP4.2	MS.gene70048	chr4.2	84702992	84706441	-					receptor-like protein
qP4.2	MS.gene70049	chr4.2	84715729	84717459	+					Cytochrome p450
qP4.2	MS.gene70050	chr4.2	84731856	84732634	+					receptor-like protein
qP4.2	MS.gene70051	chr4.2	84737110	84738252	-					Pistil-specific extensin-like protein
qP4.2	MS.gene70052	chr4.2	84817033	84820386	-					receptor-like protein
qP4.2	MS.gene70053	chr4.2	84851925	84853996	-					Cytochrome p450
qP4.2	MS.gene70054	chr4.2	84861860	84862840	+					receptor-like protein
qP4.2	MS.gene70055	chr4.2	84866016	84867259	-					Pistil-specific extensin-like protein
qP4.2	MS.gene70056	chr4.2	84874978	84878315	-		2.58394			Belongs to the TPP enzyme family(PDC1)
qP4.2	MS.gene70057	chr4.2	84886429	84887471	+					Tetratricopeptide repeat
qP4.2	MS.gene70058	chr4.2	84905346	84913128	-		3.44592			Plant nuclear matrix protein 1 (NMP1)
qP4.2	MS.gene70059	chr4.2	84919329	84920510	+					Transcription factor
qP4.2	MS.gene70060	chr4.2	84924263	84925726	+					Germin-like protein subfamily 1 member
qP4.2	MS.gene70061	chr4.2	84934774	84935689	+					Germin-like protein subfamily 1 member
qP4.2	MS.gene70062	chr4.2	84940758	84941524	+					Germin-like protein subfamily 1 member
qP4.2	MS.gene70063	chr4.2	84945307	84946417	-		-4.43682			Germin-like protein subfamily 1 member
qP4.2	MS.gene70064	chr4.2	84956564	84957444	+					Germin-like protein subfamily 1 member
qP4.2	MS.gene70065	chr4.2	84960070	84960558	-					MATE efflux family protein
qP4.2	MS.gene70066	chr4.2	84968380	84978051	+					AMP deaminase
qP4.2	MS.gene70067	chr4.2	84994886	84995621	-					abundant protein
qP4.2	MS.gene70068	chr4.2	85011180	85014587	-					Protein trichome birefringence-like 3
qP4.2	MS.gene70069	chr4.2	85018053	85020433	+					Monothiol glutaredoxin-S16(CXIP2)
qP4.2	MS.gene70070	chr4.2	85021462	85027243	+					Belongs to the glycosyl hydrolase 1 family
qP4.2	MS.gene70071	chr4.2	85028542	85029224	-					receptor-like protein kinase
qP4.2	MS.gene70072	chr4.2	85030376	85039970	-			2.61624		receptor-like protein kinase
qP4.2	MS.gene70073	chr4.2	85041023	85043195	+					Ribonuclease H protein
qP4.2	MS.gene70074	chr4.2	85052552	85052998	+					Monothiol glutaredoxin-S16(CXIP2)
qP4.2	MS.gene70075	chr4.2	85053995	85059673	+					Belongs to the glycosyl hydrolase 1 family
qP4.2	MS.gene70076	chr4.2	85060970	85061652	-					receptor-like protein kinase
qP4.2	MS.gene70077	chr4.2	85063314	85065440	-			2.19103		receptor-like protein kinase
qP4.2	MS.gene70078	chr4.2	85156945	85158609	-			2.55734		receptor-like protein kinase
qP4.2	MS.gene70079	chr4.2	85230224	85231255	-					receptor-like protein kinase
qP4.2	MS.gene70080	chr4.2	85246542	85247806	-					-
qP4.2	MS.gene49847	chr4.2	85290376	85293622	-					receptor-like protein kinase
qP4.2	MS.gene49846	chr4.2	85313023	85314140	-					-
qP4.2	MS.gene49845	chr4.2	85331039	85331190	+					-
qP4.2	MS.gene037507	chr4.2	85340300	85341417	-					-
qP4.2	MS.gene037506	chr4.2	85341481	85342397	-					-
qP4.2	MS.gene037497	chr4.2	85360588	85362385	+					Belongs to the mitochondrial carrier (TC 2.A.29) family
qP4.2	MS.gene037496	chr4.2	85371806	85373679	-					Belongs to the Ca(2 ) cation antiporter (CaCA) (TC 2.A.19) family
qP4.2	MS.gene037495	chr4.2	85374427	85374639	-					Belongs to the Ca(2 ) cation antiporter (CaCA) (TC 2.A.19) family
qP4.2	MS.gene33504	chr4.2	85520236	85525075	-		4.32316	-3.00132		omega-3 fatty acid desaturase
qP4.2	MS.gene33503	chr4.2	85532904	85535643	+					SelT-like
qP4.2	MS.gene33502	chr4.2	85542137	85545496	+					Prokaryotic RING finger family 4
qP4.2	MS.gene33501	chr4.2	85547483	85554225	+					pyridoxal biosynthesis protein
qP4.2	MS.gene33500	chr4.2	85556132	85557998	+					The light-harvesting complex (LHC) functions as a light receptor, it captures and delivers excitation energy to photosystems with which it is closely associated
qP4.2	MS.gene33499	chr4.2	85566850	85571034	-		-2.27117			Starch binding domain
qP4.2	MS.gene33498	chr4.2	85578177	85579300	-			-2.66202		30S ribosomal protein S31(PSRP4)
qP4.2	MS.gene33497	chr4.2	85636579	85638864	-					Ribonuclease H protein
qP4.2	MS.gene067273	chr4.2	85645285	85647730	-					Starch binding domain
qP4.2	MS.gene067272	chr4.2	85682445	85683549	-					-
qP4.2	MS.gene33496	chr4.2	85748704	85748854	+	-4.27668	-3.54057			-
qP4.2	MS.gene33495	chr4.2	85748885	85750285	+	-4.05869	-4.06095			beta-glucosidase activity
qP4.2	MS.gene33494	chr4.2	85849862	85850722	+	-4.6261	-4.87301			-
qP4.2	MS.gene33493	chr4.2	85850753	85852155	+	-3.40301	-3.62167			beta-glucosidase activity
qP4.2	MS.gene33492	chr4.2	85977904	85980624	+	-3.26031	-4.80557			beta-glucosidase activity
qP4.2	MS.gene89894	chr4.2	86016795	86023063	+					Belongs to the glycosyl hydrolase 1 family(BG2)
qP4.2	MS.gene89895	chr4.2	86033460	86038548	-					UPF0481 protein At3g47200-like
qMg4.3	MS.gene037605	chr4.3	80402512	80403144	+					-
qMg4.3	MS.gene037604	chr4.3	80407945	80410498	+					Arabinogalactan peptide
qMg4.3	MS.gene037603	chr4.3	80423203	80424903	+					Alpha beta hydrolase domain-containing protein
qMg4.3	MS.gene037602	chr4.3	80425513	80425875	+					L-threonine ammonia-lyase activity
qMg4.3	MS.gene037601	chr4.3	80462524	80463321	+					Chromo (CHRromatin Organisation MOdifier) domain
qMg4.3	MS.gene037600	chr4.3	80491021	80491441	-					Belongs to the universal ribosomal protein uL11 family
qMg4.3	MS.gene037599	chr4.3	80520020	80520669	+					Belongs to the SKP1 family
qMg4.3	MS.gene037598	chr4.3	80551601	80552101	-					Belongs to the universal ribosomal protein uL11 family
qMg4.3	MS.gene037597	chr4.3	80568210	80572706	-					Reverse transcriptase (RNA-dependent DNA polymerase)
qMg4.3	MS.gene037596	chr4.3	80609125	80611335	+					Belongs to the SKP1 family
qMg4.3	MS.gene037595	chr4.3	80633266	80633994	+					Belongs to the SKP1 family
qMg4.3	MS.gene037594	chr4.3	80667437	80668189	+					Belongs to the SKP1 family
qMg4.3	MS.gene037593	chr4.3	80682493	80683218	+					Belongs to the SKP1 family
qMg4.3	MS.gene037592	chr4.3	80721325	80721529	+					-
qMg4.3	MS.gene037591	chr4.3	80877675	80880244	+					protein At4g13200, chloroplastic
qMg4.3	MS.gene037590	chr4.3	80911423	80912064	-					Belongs to the SKP1 family
qMg4.3	MS.gene037589	chr4.3	80938810	80944589	+					DNA (cytosine-5)-methyltransferase(CMT1)
qMg4.3	MS.gene037588	chr4.3	80947120	80952621	-					BEST Arabidopsis thaliana protein match is Protein of
qMg4.3	MS.gene037587	chr4.3	80961194	80964940	+				-3.01602	ammonium transporter(AMT2-1)
qMg4.3	MS.gene037586	chr4.3	80965347	80973554	-					BAG family molecular chaperone regulator
qMg4.3	MS.gene037585	chr4.3	80976001	80979261	-					Protein FAR1-RELATED SEQUENCE 5-like
qMg4.3	MS.gene037584	chr4.3	81112425	81115610	-					Receptor-like protein 12
qMg4.3	MS.gene037583	chr4.3	81205838	81206764	+					receptor-like protein
qMg4.3	MS.gene037582	chr4.3	81218161	81221184	+					regulation of response to stimulus
qMg4.3	MS.gene037581	chr4.3	81224217	81225164	-					UPF0098 protein
qMg4.3	MS.gene037580	chr4.3	81240143	81241108	-	3.73475	7.59968	13.108	9.08945	UPF0098 protein
qMg4.3	MS.gene037579	chr4.3	81255744	81256941	+					-
qMg4.3	MS.gene037578	chr4.3	81267212	81268708	+					-
qMg4.3	MS.gene037577	chr4.3	81275053	81278415	-					Receptor-like protein 12
qMg4.3	MS.gene037576	chr4.3	81303517	81306348	+					receptor-like protein
qMg4.3	MS.gene037575	chr4.3	81308293	81311493	-	-4.34859				Receptor-like protein 12
qMg4.3	MS.gene037574	chr4.3	81319396	81322482	+					receptor-like protein
qMg4.3	MS.gene037573	chr4.3	81324792	81325379	+					Ribonuclease H protein
qMg4.3	MS.gene037572	chr4.3	81345892	81346339	-					UPF0098 protein
qMg4.3	MS.gene037571	chr4.3	81426080	81426826	-					receptor-like protein
qMg4.3	MS.gene037570	chr4.3	81432464	81434241	-					Receptor-like protein 12
qMg4.3	MS.gene037569	chr4.3	81462349	81465401	+					receptor-like protein
qMg4.3	MS.gene037568	chr4.3	81509612	81510317	+					-
qMg4.3	MS.gene037567	chr4.3	81547618	81550818	-					Receptor-like protein 12
qMg4.3	MS.gene037566	chr4.3	81608602	81609342	+					receptor-like protein
qMg4.3	MS.gene037565	chr4.3	81643702	81645000	+					receptor-like protein
qMg4.3	MS.gene037564	chr4.3	81647427	81650490	-					Receptor-like protein 12
qMg4.3	MS.gene037563	chr4.3	81660091	81663198	+		-2.34231			receptor-like protein
qMg4.3	MS.gene037562	chr4.3	81664619	81666034	+					receptor-like protein
qMg4.3	MS.gene037561	chr4.3	81669201	81677991	+					-
qMg4.3	MS.gene037560	chr4.3	81683850	81684764	-	3.46505	3.77132	12.1985	9.91968	UPF0098 protein
qMg4.3	MS.gene037559	chr4.3	81686349	81689720	-			2.48835		Receptor-like protein 12
qMg4.3	MS.gene037558	chr4.3	81695610	81697746	-					Probably involved in the RNA silencing pathway and required for the generation of small interfering RNAs (siRNAs)(RDR6)
qMg4.3	MS.gene037557	chr4.3	81699845	81702421	-					Tubulin is the major constituent of microtubules. It binds two moles of GTP, one at an exchangeable site on the beta chain and one at a non-exchangeable site on the alpha chain
qMg4.3	MS.gene037556	chr4.3	81709652	81709999	-					Belongs to the cystatin family. Phytocystatin subfamily
qMg4.3	MS.gene037555	chr4.3	81712898	81713245	-					Belongs to the cystatin family. Phytocystatin subfamily
qMg4.3	MS.gene037554	chr4.3	81715597	81715944	-					Belongs to the cystatin family. Phytocystatin subfamily
qMg4.3	MS.gene057894	chr4.3	81740750	81741097	+					Belongs to the cystatin family. Phytocystatin subfamily
qMg4.3	MS.gene037553	chr4.3	81769785	81770132	-					Belongs to the cystatin family. Phytocystatin subfamily
qMg4.3	MS.gene037552	chr4.3	81793985	81796618	-					-
qMg4.3	MS.gene057633	chr4.3	81922516	81924496	+					Phosphatidylinositol phosphatidylcholine transfer protein
qMg4.3	MS.gene037551	chr4.3	81950604	81952535	+					Protein of unknown function (DUF674)
qMg4.3	MS.gene037550	chr4.3	81959838	81962454	+					-
qMg4.3	MS.gene037549	chr4.3	81964377	81964976	-					Reverse transcriptase (RNA-dependent DNA polymerase)
qMg4.3	MS.gene037548	chr4.3	81971359	81973023	+					-
qMg4.3	MS.gene037547	chr4.3	81990891	81993261	+					Protein of unknown function (DUF674)
qMg4.3	MS.gene037546	chr4.3	82005138	82011297	-					Zinc finger protein
qMg4.3	MS.gene037545	chr4.3	82025159	82026587	-					Protein of unknown function (DUF674)
qMg4.3	MS.gene037544	chr4.3	82031578	82034934	-					receptor-like protein
qMg4.3	MS.gene037543	chr4.3	82041802	82042510	-					-
qMg4.3	MS.gene037542	chr4.3	82043496	82044697	-					Protein of unknown function (DUF674)
qMg4.3	MS.gene037541	chr4.3	82050952	82052125	-			3.41019	2.53356	-
qMg4.3	MS.gene037540	chr4.3	82086435	82089457	-					Protein of unknown function (DUF674)
qMg4.3	MS.gene037539	chr4.3	82096702	82099409	-					-
qMg4.3	MS.gene037538	chr4.3	82102136	82103024	-					BEST Arabidopsis thaliana protein match is Protein of
qMg4.3	MS.gene037537	chr4.3	82132408	82139043	-					DNA (cytosine-5)-methyltransferase(CMT1)
qMg4.3	MS.gene037536	chr4.3	82154141	82157494	-					receptor-like protein
qMg4.3	MS.gene037535	chr4.3	82189199	82190684	-					BEST Arabidopsis thaliana protein match is Protein of
qMg4.3	MS.gene037534	chr4.3	82195238	82198510	-					receptor-like protein
qMg4.3	MS.gene037533	chr4.3	82271164	82274520	-					receptor-like protein
qMg4.3	MS.gene037532	chr4.3	82279714	82282023	-					receptor-like protein
qMg4.3	MS.gene037531	chr4.3	82338677	82341958	-					receptor-like protein
qMg4.3	MS.gene037530	chr4.3	82343863	82344480	-					-
qMg4.3	MS.gene037529	chr4.3	82347306	82350218	-					Cytochrome p450
qMg4.3	MS.gene037528	chr4.3	82364706	82368063	-				-2.68477	receptor-like protein
qMg4.3	MS.gene037527	chr4.3	82378141	82381422	-					receptor-like protein
qMg4.3	MS.gene037526	chr4.3	82386437	82386973	-					-
qMg4.3	MS.gene037525	chr4.3	82388536	82389557	-					Cytochrome p450
qMg4.3	MS.gene037524	chr4.3	82396543	82397483	+					receptor-like protein
qMg4.3	MS.gene037523	chr4.3	82402287	82405590	-		2.47627			Belongs to the TPP enzyme family(PDC1)
qMg4.3	MS.gene037522	chr4.3	82475051	82478893	-					transcription factor
qMg4.3	MS.gene037521	chr4.3	82487047	82493634	-					Plant nuclear matrix protein 1 (NMP1)
qMg4.3	MS.gene037520	chr4.3	82505332	82507063	+					Germin-like protein subfamily 1 member
qMg4.3	MS.gene037519	chr4.3	82514736	82515615	+		-2.01727			Germin-like protein subfamily 1 member
qMg4.3	MS.gene037518	chr4.3	82522334	82523215	+					Germin-like protein subfamily 1 member
qMg4.3	MS.gene037517	chr4.3	82526034	82528598	+					Germin-like protein subfamily 1 member
qMg4.3	MS.gene037516	chr4.3	82551512	82552424	-					Germin-like protein subfamily 1 member
qMg4.3	MS.gene056593	chr4.3	82592279	82598527	+					-
qMg4.3	MS.gene037468	chr4.3	82614598	82616195	-			-2.95253	-2.09391	Rhodanese Homology Domain
qMg4.3	MS.gene037467	chr4.3	82618248	82632176	+					Domain of unknown function (DUF3453)
qMg4.3	MS.gene037466	chr4.3	82638342	82639913	+					DnaJ homolog subfamily B member
qMg4.3	MS.gene50005	chr4.3	82641230	82642805	-					DnaJ homolog subfamily B member
qMg4.3	MS.gene50012	chr4.3	82654578	82659035	+					mRNA polyadenylation
qMg4.3	MS.gene50013	chr4.3	82665365	82668741	+			-2.96586		DnaJ homolog subfamily B member
qMg4.3	MS.gene50004	chr4.3	82682101	82685477	+					DnaJ homolog subfamily B member
qMg4.3	MS.gene49876	chr4.3	82708500	82710611	+					Pentatricopeptide repeat-containing protein
qMg4.3	MS.gene47822	chr4.3	82753984	82756988	+					PHD finger protein ALFIN-LIKE
qMg4.3	MS.gene47823	chr4.3	82762486	82767669	-					Belongs to the iron ascorbate-dependent oxidoreductase family
qMg4.3	MS.gene47824	chr4.3	82787205	82789316	+					Pentatricopeptide repeat-containing protein
qMg4.3	MS.gene47825	chr4.3	82817129	82818492	+					Encoded by
qMg4.3	MS.gene47826	chr4.3	82837594	82841324	+					Trihelix transcription factor
qMg4.3	MS.gene47827	chr4.3	82878000	82878869	-					DUF761-associated sequence motif
qMg4.3	MS.gene47828	chr4.3	82888702	82892249	-			-2.44166		omega-3 fatty acid desaturase
qMg4.3	MS.gene47829	chr4.3	82900052	82903495	+					SelT-like
qMg4.3	MS.gene47830	chr4.3	82917917	82928920	+					Prokaryotic RING finger family 4
qMg4.3	MS.gene47831	chr4.3	82930847	82932743	+					The light-harvesting complex (LHC) functions as a light receptor, it captures and delivers excitation energy to photosystems with which it is closely associated
qMg4.3	MS.gene47832	chr4.3	82936917	82941117	-					-
qMg4.3	MS.gene98747	chr4.3	82946899	82950018	+					Starch binding domain
qMg4.3	MS.gene98746	chr4.3	82954269	82956165	-					The light-harvesting complex (LHC) functions as a light receptor, it captures and delivers excitation energy to photosystems with which it is closely associated
qMg4.3	MS.gene98748	chr4.3	82963242	82966350	-					Starch binding domain
qMg4.3	MS.gene33491	chr4.3	83038823	83040339	+	-6.9745	-6.71813			-
qMg4.3	MS.gene33490	chr4.3	83044290	83046961	+	-6.4273	-5.66612			-
qMg4.3	MS.gene33489	chr4.3	83076396	83077805	-					UPF0481 protein At3g47200-like
qMg4.3	MS.gene33488	chr4.3	83097790	83098391	+					-
qMg4.3	MS.gene33487	chr4.3	83122617	83127575	-					Auxin transporter-like protein(AUX1)
qMg4.3	MS.gene33486	chr4.3	83151414	83153730	+					Belongs to the MIP aquaporin (TC 1.A.8) family
qMg4.3	MS.gene33485	chr4.3	83165781	83166776	+					-
qMg4.3	MS.gene33484	chr4.3	83176875	83181399	+			-3.51614	-3.93536	Glycerol-3-phosphate 2-O-acyltransferase
qMg4.3	MS.gene33483	chr4.3	83199927	83205098	+					Glycosyl transferase 4-like
qMg4.3	MS.gene33482	chr4.3	83207011	83215795	+					High mobility group B protein
qMg4.3	MS.gene33481	chr4.3	83241968	83243335	-			-2.28377		BAHD acyltransferase
qMg4.3	MS.gene33480	chr4.3	83249817	83250347	+					source UniProtKB
qMg4.3	MS.gene33479	chr4.3	83300320	83304040	-		-2.81921			Belongs to the multicopper oxidase family
qMg4.3	MS.gene33478	chr4.3	83346165	83349079	+					Protein NRT1 PTR FAMILY
qMg4.3	MS.gene33477	chr4.3	83364394	83375135	-					Cell division cycle
qMg4.3	MS.gene33476	chr4.3	83389665	83397162	-					TMV resistance protein N-like
qMg4.3	MS.gene33475	chr4.3	83415796	83417593	-					-
qMg4.3	MS.gene33474	chr4.3	83425490	83432337	+					TMV resistance protein N-like
qMg4.3	MS.gene33473	chr4.3	83436280	83440738	-					NYN domain
qMg4.3	MS.gene33472	chr4.3	83443956	83445868	-					Stomatin-like protein
qMg4.3	MS.gene33471	chr4.3	83448710	83451743	+					TMV resistance protein N-like
qMg4.3	MS.gene33470	chr4.3	83457371	83460264	-					Defective in exine formation
qMg4.3	MS.gene060835	chr4.3	83469653	83475424	+	-4.50739				Serine aminopeptidase, S33
qMg4.3	MS.gene060836	chr4.3	83478186	83481854	-					-
qMg4.3	MS.gene060837	chr4.3	83492259	83504457	+					Clustered mitochondria protein
qMg4.3	MS.gene060838	chr4.3	83514059	83514631	-			2.7012		VQ motif
qMg4.3	MS.gene060839	chr4.3	83525661	83526503	+					-
qMg4.3	MS.gene060840	chr4.3	83539818	83542794	-					glycerol
qMg4.3	MS.gene060841	chr4.3	83564642	83572876	+					Belongs to the FAD-dependent glycerol-3-phosphate dehydrogenase family
qMg4.3	MS.gene060842	chr4.3	83576808	83580185	+					Methyltransferase required for the conversion of 2- polyprenyl-6-methoxy-1,4-benzoquinol (DDMQH2) to 2-polyprenyl-3- methyl-6-methoxy-1,4-benzoquinol (DMQH2)(COQ5)
qMg4.3	MS.gene060843	chr4.3	83585473	83591190	+	-3.3707				-
qMg4.3	MS.gene060844	chr4.3	83597621	83600532	+					Leucine rich repeat
qMg4.3	MS.gene61717	chr4.3	83621753	83622859	-					F-box protein
qMg4.3	MS.gene61716	chr4.3	83630110	83633022	-					Leucine rich repeat
qMg4.3	MS.gene33718	chr4.3	83666612	83668055	+				2.01596	This protein promotes the GTP-dependent binding of aminoacyl-tRNA to the A-site of ribosomes during protein biosynthesis
qMg4.3	MS.gene33717	chr4.3	83689019	83692167	+					OTU domain-containing protein
qMg4.3	MS.gene33716	chr4.3	83701015	83707461	+					Ataxin-3 homolog
qMg4.3	MS.gene33715	chr4.3	83709841	83712972	+					Reticulon-like protein
qMg4.3	MS.gene33714	chr4.3	83719459	83725294	+					Ethylene-overproduction protein
qMg4.3	MS.gene33713	chr4.3	83726837	83727613	+					Protein of unknown function (DUF688)
qMg4.3	MS.gene33712	chr4.3	83732021	83733672	-					Gamma-interferon-inducible lysosomal thiol
qMg4.3	MS.gene33711	chr4.3	83741122	83744379	-					Gamma-interferon-inducible lysosomal thiol
qMg4.3	MS.gene33710	chr4.3	83748105	83757727	+			-2.31387		Domain of unknown function (DUF4339)
qMg4.3	MS.gene33709	chr4.3	83760039	83765613	+					TMV resistance protein N-like
qMg4.3	MS.gene33708	chr4.3	83768831	83775285	+					TMV resistance protein N-like
qMg4.3	MS.gene33707	chr4.3	83790594	83793176	-					Stores iron in a soluble, non-toxic, readily available form. Important for iron homeostasis. Iron is taken up in the ferrous form and deposited as ferric hydroxides after oxidation(FER1)
qMg4.3	MS.gene33706	chr4.3	83809005	83811903	-					At5g01610-like
qMg4.3	MS.gene33705	chr4.3	83814070	83817495	-					calcium-transporting ATPase
qMg4.3	MS.gene33704	chr4.3	83826342	83826998	+			-6.75022	-3.98112	Abscisic acid receptor
qMg4.3	MS.gene33703	chr4.3	83832678	83835366	+					Protein trichome birefringence-like 34
qMg4.3	MS.gene33702	chr4.3	83841621	83845627	+					Protein trichome birefringence-like 35
qMg4.3	MS.gene33701	chr4.3	83894673	83895278	+					30S ribosomal protein
qMg4.3	MS.gene33700	chr4.3	83899218	83902805	+					Belongs to the protein kinase superfamily. Ser Thr protein kinase family
qMg4.3	MS.gene33699	chr4.3	83927208	83929481	+					NB-ARC domain
qMg4.3	MS.gene33698	chr4.3	83932424	83936514	+					NB-ARC domain
qMg4.3	MS.gene33697	chr4.3	83943744	83949997	+	-2.49528				NB-ARC domain
qMg4.3	MS.gene33696	chr4.3	83955888	83958991	+					NB-ARC domain
qMg4.3	MS.gene33695	chr4.3	83964208	83965867	-					-
qMg4.3	MS.gene33694	chr4.3	83971423	83973285	-					-
qMg4.3	MS.gene33693	chr4.3	83979051	83983389	-					NB-ARC domain
qMg4.3	MS.gene33692	chr4.3	83985795	83988868	-					NB-ARC domain
qMg4.3	MS.gene33691	chr4.3	84008893	84009153	-					Leucine-rich repeat receptor-like protein kinase
qMg4.3	MS.gene33690	chr4.3	84063227	84069063	-					NB-ARC domain
qMg4.3	MS.gene33689	chr4.3	84070106	84071633	-					Probably inactive leucine-rich repeat receptor-like protein kinase
qMg4.3	MS.gene33688	chr4.3	84072885	84075965	-	-2.363	-3.44593			Probably inactive leucine-rich repeat receptor-like protein kinase
qMg4.3	MS.gene33687	chr4.3	84082183	84082863	-					May be involved in both secretory and endocytic intracellular trafficking in the endosomal prevacuolar compartments
qMg4.3	MS.gene33686	chr4.3	84084411	84089597	-					Pentatricopeptide repeat-containing protein
qMg4.3	MS.gene33685	chr4.3	84094025	84096323	-					Macrophage migration inhibitory factor (MIF)
qMg4.3	MS.gene33684	chr4.3	84111498	84114961	-					DCD (Development and cell death) domain protein
qMg4.3	MS.gene33683	chr4.3	84118392	84118970	+					Dirigent proteins impart stereoselectivity on the phenoxy radical-coupling reaction, yielding optically active lignans from two molecules of coniferyl alcohol in the biosynthesis of lignans, flavonolignans, and alkaloids and thus plays a central role in plant secondary metabolism
qMg4.3	MS.gene33682	chr4.3	84131837	84132412	+					Dirigent proteins impart stereoselectivity on the phenoxy radical-coupling reaction, yielding optically active lignans from two molecules of coniferyl alcohol in the biosynthesis of lignans, flavonolignans, and alkaloids and thus plays a central role in plant secondary metabolism
qMg4.3	MS.gene33681	chr4.3	84174591	84175187	+					Dirigent proteins impart stereoselectivity on the phenoxy radical-coupling reaction, yielding optically active lignans from two molecules of coniferyl alcohol in the biosynthesis of lignans, flavonolignans, and alkaloids and thus plays a central role in plant secondary metabolism
qMg4.3	MS.gene33680	chr4.3	84180222	84180812	+			-2.98196		Dirigent proteins impart stereoselectivity on the phenoxy radical-coupling reaction, yielding optically active lignans from two molecules of coniferyl alcohol in the biosynthesis of lignans, flavonolignans, and alkaloids and thus plays a central role in plant secondary metabolism
qMg4.3	MS.gene33679	chr4.3	84189834	84190787	+			-4.04443		Dirigent proteins impart stereoselectivity on the phenoxy radical-coupling reaction, yielding optically active lignans from two molecules of coniferyl alcohol in the biosynthesis of lignans, flavonolignans, and alkaloids and thus plays a central role in plant secondary metabolism
qMg4.3	MS.gene33678	chr4.3	84194468	84195655	+					-
qMg4.3	MS.gene33677	chr4.3	84200297	84200890	+					Dirigent proteins impart stereoselectivity on the phenoxy radical-coupling reaction, yielding optically active lignans from two molecules of coniferyl alcohol in the biosynthesis of lignans, flavonolignans, and alkaloids and thus plays a central role in plant secondary metabolism
qMg4.3	MS.gene33676	chr4.3	84207046	84207648	+	-2.35362		-2.98343	-2.166	Dirigent proteins impart stereoselectivity on the phenoxy radical-coupling reaction, yielding optically active lignans from two molecules of coniferyl alcohol in the biosynthesis of lignans, flavonolignans, and alkaloids and thus plays a central role in plant secondary metabolism
qMg4.3	MS.gene33675	chr4.3	84209454	84212591	+					receptor-like protein
qMg4.3	MS.gene33674	chr4.3	84241027	84245017	+					Belongs to the glycosyltransferase 31 family
qMg4.3	MS.gene33673	chr4.3	84249780	84252577	+				-2.34925	CRAL/TRIO, N-terminal domain
qMg4.3	MS.gene33672	chr4.3	84257747	84260285	-					phosphatase 2C
qMg4.3	MS.gene33671	chr4.3	84266176	84267717	-					Methyltransferase FkbM domain
qMg4.3	MS.gene33670	chr4.3	84270756	84274641	+					Ribonuclease H protein
qMg4.3	MS.gene33669	chr4.3	84292839	84294280	+					Belongs to the Casparian strip membrane proteins (CASP) family
qMg4.3	MS.gene33668	chr4.3	84295620	84297870	-	-2.64834	-2.42258			WRKY transcription factor
qMg4.3	MS.gene33667	chr4.3	84301747	84305539	-					F-box LRR-repeat protein
qMg4.3	MS.gene33666	chr4.3	84317791	84320954	-					Solute carrier family 40 member
qMg4.3	MS.gene33665	chr4.3	84325615	84330322	-					Solute carrier family 40 member
qMg4.3	MS.gene33664	chr4.3	84333690	84340962	-					regulation of actin nucleation
qMg4.3	MS.gene33663	chr4.3	84346584	84346859	-					regulation of actin nucleation
qMg4.3	MS.gene24933	chr4.3	84380362	84380629	-					-
qMg4.3	MS.gene24932	chr4.3	84390281	84393739	-					Ras-related protein
qMg4.3	MS.gene24931	chr4.3	84420516	84430696	+					PXA domain
qMg4.3	MS.gene24930	chr4.3	84433302	84434762	-					Binds to the 23S rRNA
qMg4.3	MS.gene24929	chr4.3	84436352	84441578	+					ATP-dependent RNA helicase
qMg4.3	MS.gene24928	chr4.3	84446548	84447860	-					Cytochrome p450
qMg4.3	MS.gene24927	chr4.3	84449122	84449550	+					-
qMg4.3	MS.gene24926	chr4.3	84450096	84457398	-					receptor-like protein
qMg4.3	MS.gene24925	chr4.3	84464594	84465469	+					Belongs to the PdxS SNZ family
qMg4.3	MS.gene24924	chr4.3	84478455	84480672	-			3.91716	2.42245	Belongs to the mitochondrial carrier (TC 2.A.29) family
qMg4.3	MS.gene24923	chr4.3	84494358	84495761	-					-
qMg4.3	MS.gene24922	chr4.3	84498363	84500655	-					ankyrin repeat protein
qMg4.3	MS.gene24921	chr4.3	84502959	84503220	-					Stem-specific protein
qMg4.3	MS.gene052957	chr4.3	84573662	84574314	-					-
qMg4.3	MS.gene052958	chr4.3	84574797	84575660	-					-
qMg4.3	MS.gene052960	chr4.3	84589770	84590125	+					-
qMg4.3	MS.gene033970	chr4.3	84620104	84622468	+					Regulator of Vps4 activity in the MVB pathway
qMg4.3	MS.gene033971	chr4.3	84625392	84627942	+					Protein of unknown function (DUF632)
qMg4.3	MS.gene033972	chr4.3	84629846	84637351	+					Protein-lysine methyltransferase
qMg4.3	MS.gene033973	chr4.3	84660914	84661282	+					-
qMg4.3	MS.gene033974	chr4.3	84663838	84666750	-					-
qMg4.3	MS.gene033975	chr4.3	84688055	84688883	+					Transcriptional repressor, ovate
qMg4.3	MS.gene033976	chr4.3	84697492	84702055	+					Belongs to the heat shock protein 70 family
qMg4.3	MS.gene033977	chr4.3	84702542	84707218	-					No-apical-meristem-associated carboxy-terminal domain protein
qMg4.3	MS.gene033978	chr4.3	84747645	84755656	+					tRNA(Adenine(34)) deaminase
qMg4.3	MS.gene033979	chr4.3	84760282	84760509	+					Protein SYS1 homolog
qMg4.3	MS.gene033980	chr4.3	84762941	84769008	+					Belongs to the histone deacetylase family. HD Type 1 subfamily(HD1)
qMg4.3	MS.gene033981	chr4.3	84770237	84775885	-			2.05717		Sulfate transporter
qMg4.3	MS.gene033982	chr4.3	84796547	84797188	+					Protein TIC 20-I, chloroplastic-like
qMg4.3	MS.gene033983	chr4.3	84805217	84826197	+					The coatomer is a cytosolic protein complex that binds to dilysine motifs and reversibly associates with Golgi non- clathrin-coated vesicles, which further mediate biosynthetic protein transport from the ER, via the Golgi up to the trans Golgi network. Coatomer complex is required for budding from Golgi membranes, and is essential for the retrograde Golgi-to-ER transport of dilysine-tagged protei…
qMg4.3	MS.gene033984	chr4.3	84831454	84832043	+					-
qMg4.3	MS.gene033985	chr4.3	84856554	84857900	+					NUP50 (Nucleoporin 50 kDa)
qMg4.3	MS.gene033986	chr4.3	84862375	84866214	+					isoform X1
qMg4.3	MS.gene033987	chr4.3	84898940	84903388	+					Glycosyl-transferase family 4
qMg4.3	MS.gene033988	chr4.3	84909037	84910119	-					F-box kelch-repeat protein
qMg4.3	MS.gene033989	chr4.3	84918855	84919743	-					-
qMg4.3	MS.gene033990	chr4.3	84920265	84930056	-					Belongs to the helicase family
qMg4.3	MS.gene033991	chr4.3	84941498	84943441	-					Sin3 binding region of histone deacetylase complex subunit SAP30
qMg4.3	MS.gene033992	chr4.3	84964907	84981088	+					NatA auxiliary(NAA16)
qMg4.3	MS.gene033993	chr4.3	84993581	84996318	+		-5.60396			Aux IAA proteins are short-lived transcriptional factors that function as repressors of early auxin response genes at low auxin concentrations(IAA19)
qMg4.3	MS.gene033994	chr4.3	85031073	85032783	+					UBX domain-containing protein
qMg4.3	MS.gene033995	chr4.3	85040229	85041029	-					eukaryotic translation initiation factor
qMg4.3	MS.gene033996	chr4.3	85042778	85044560	+	-2.41021				lipid metabolic process
qMg4.3	MS.gene033997	chr4.3	85045268	85048372	+					-
qMg4.3	MS.gene033998	chr4.3	85097497	85102336	+			2.39882		transferase activity, transferring nitrogenous groups
qMg4.3	MS.gene033999	chr4.3	85105870	85109918	+		-2.24069			Severs microtubules in an ATP-dependent manner. Microtubule severing may promote rapid reorganization of cellular microtubule arrays(KATNA1)
qMg4.3	MS.gene034000	chr4.3	85111581	85114342	+					Epidermal growth factor-like domain.
qMg4.3	MS.gene034001	chr4.3	85122604	85124727	+					Pentatricopeptide repeat-containing protein
qMg4.3	MS.gene034002	chr4.3	85124750	85128183	+					Severs microtubules in an ATP-dependent manner. Microtubule severing may promote rapid reorganization of cellular microtubule arrays(KATNA1)
qMg4.3	MS.gene034003	chr4.3	85129207	85130484	+					ABC transporter F family member
qMg4.3	MS.gene034004	chr4.3	85131366	85134204	+					Epidermal growth factor-like domain.
qMg4.3	MS.gene034005	chr4.3	85134821	85141680	-			2.00017		Malonate--CoA
qMg4.3	MS.gene034006	chr4.3	85145911	85147851	+					Pentatricopeptide repeat-containing protein
qMg4.3	MS.gene034007	chr4.3	85150956	85152456	-					Belongs to the iron ascorbate-dependent oxidoreductase family
qMg4.3	MS.gene034008	chr4.3	85155591	85157097	-		-3.6218			Belongs to the iron ascorbate-dependent oxidoreductase family
qMg4.3	MS.gene034009	chr4.3	85161003	85162489	-	-5.74013	-6.27178			Belongs to the iron ascorbate-dependent oxidoreductase family
qMg4.3	MS.gene034010	chr4.3	85175407	85176533	-					-
qMg4.3	MS.gene034011	chr4.3	85186871	85187128	-					-
qMg4.3	MS.gene034012	chr4.3	85194085	85194282	-					-
qMg4.3	MS.gene034013	chr4.3	85232530	85240530	+					Belongs to the ABC transporter superfamily. ABCG family. PDR (TC 3.A.1.205) subfamily
qMg4.3	MS.gene034014	chr4.3	85247284	85255655	-	-5.87703	-5.86084			Belongs to the ABC transporter superfamily. ABCG family. PDR (TC 3.A.1.205) subfamily
qMg4.3	MS.gene034015	chr4.3	85269981	85274865	-					Belongs to the ABC transporter superfamily. ABCG family. PDR (TC 3.A.1.205) subfamily
qMg4.3	MS.gene034016	chr4.3	85286057	85287339	-					Belongs to the ABC transporter superfamily. ABCG family. PDR (TC 3.A.1.205) subfamily
qMg4.3	MS.gene034017	chr4.3	85292695	85295883	-					Protein of unknown function (DUF2921)
qMg4.3	MS.gene034018	chr4.3	85299244	85300686	-					Molybdate transporter
qMg4.3	MS.gene034019	chr4.3	85312223	85314601	-					Pentatricopeptide repeat-containing protein
qMg4.3	MS.gene034020	chr4.3	85318814	85320943	+					Zein-binding
qMg4.3	MS.gene034021	chr4.3	85323355	85323968	+	-7.39815	-8.35934			Zein-binding
qASH5.4	MS.gene029643	chr5.4	37199448	37201070	-					-
qASH5.4	MS.gene029644	chr5.4	37206794	37207087	-					-
qASH5.4	MS.gene029645	chr5.4	37239053	37241566	-					ACT domain(ACR4)
qASH5.4	MS.gene029646	chr5.4	37323661	37325426	+					-
qASH5.4	MS.gene029647	chr5.4	37332773	37335050	-					-
qASH5.4	MS.gene029648	chr5.4	37363813	37364882	+					Domain of unknown function (DUF4283)
qASH5.4	MS.gene029649	chr5.4	37365230	37368397	-					LRR receptor-like serine threonine-protein kinase
qASH5.4	MS.gene029650	chr5.4	37372209	37372562	-					-
qASH5.4	MS.gene029651	chr5.4	37377801	37378271	-					Agamous-like MADS-box protein
qASH5.4	MS.gene029652	chr5.4	37384084	37390347	-					lysine-specific demethylase
qASH5.4	MS.gene029653	chr5.4	37393575	37395569	-					Ribonuclease H protein
qASH5.4	MS.gene029654	chr5.4	37399625	37401846	+					-
qASH5.4	MS.gene029655	chr5.4	37420475	37421170	+					Dr1-associated corepressor
qASH5.4	MS.gene029656	chr5.4	37435303	37436654	+					Pistil-specific extensin-like protein
qASH5.4	MS.gene029657	chr5.4	37454281	37454850	-					-
qASH5.4	MS.gene029658	chr5.4	37498178	37498441	-					-
qASH5.4	MS.gene029659	chr5.4	37529752	37532090	+					isoform X1
qASH5.4	MS.gene029660	chr5.4	37556420	37561264	+					-
qASH5.4	MS.gene029661	chr5.4	37578906	37579709	+					f-box protein
qASH5.4	MS.gene029662	chr5.4	37582368	37588048	+					domain in transcription factors and synapse-associated proteins
qASH5.4	MS.gene029663	chr5.4	37616649	37616909	+					Transcription factor
qASH5.4	MS.gene029664	chr5.4	37619078	37626469	+					Prolyl oligopeptidase, N-terminal beta-propeller domain
qASH5.4	MS.gene029665	chr5.4	37629470	37631020	+					-
qASH5.4	MS.gene029666	chr5.4	37633587	37637096	-					Belongs to the syntaxin family
qASH5.4	MS.gene029667	chr5.4	37657911	37658204	+					-
qASH5.4	MS.gene029668	chr5.4	37660988	37663351	+					-
qASH5.4	MS.gene029669	chr5.4	37666449	37675999	-					transcription factor
qASH5.4	MS.gene029670	chr5.4	37688769	37693507	-					mRNA-binding protein involved in proper cytoplasmic distribution of mitochondria
qASH5.4	MS.gene029671	chr5.4	37702982	37704633	-					-
qASH5.4	MS.gene029672	chr5.4	37713550	37715701	-			-2.69953	-3.16341	Inositol oxygenase(MIOX2)
qASH5.4	MS.gene029673	chr5.4	37717455	37721446	-					glycine-rich protein
qASH5.4	MS.gene029674	chr5.4	37739949	37741283	-					-
qASH5.4	MS.gene029675	chr5.4	37768545	37769531	+					Ribonuclease H protein
qASH5.4	MS.gene029676	chr5.4	37979334	37981229	-					Phosphatidylinositol 4-kinase
qASH5.4	MS.gene029677	chr5.4	38091585	38098514	+					Belongs to the helicase family
qASH5.4	MS.gene029678	chr5.4	38249391	38253703	-					Belongs to the helicase family
qASH5.4	MS.gene029679	chr5.4	38256324	38258408	-					Encoded by
qASH5.4	MS.gene029680	chr5.4	38260956	38261553	-					-
qASH5.4	MS.gene029681	chr5.4	38680380	38682257	+					-
qASH5.4	MS.gene029682	chr5.4	38792351	38793483	-					-
qASH5.4	MS.gene029683	chr5.4	38858225	38859360	-					-
qASH5.4	MS.gene029684	chr5.4	38882588	38884111	-					Methyladenine glycosylase
qASH5.4	MS.gene029685	chr5.4	38893350	38899990	-					UDP-glycosyltransferase 89A2-like
qASH5.4	MS.gene029686	chr5.4	38901365	38903434	+					Pectinesterase
qASH5.4	MS.gene029687	chr5.4	38911039	38911747	+					-
qASH5.4	MS.gene029688	chr5.4	38917587	38918673	-					Small nuclear ribonucleoprotein
qASH5.4	MS.gene029689	chr5.4	38958739	38959020	-					Belongs to the major facilitator superfamily. Sugar transporter (TC 2.A.1.1) family
qASH5.4	MS.gene029690	chr5.4	38979059	38985879	+					Heat shock protein
qASH5.4	MS.gene75391	chr5.4	39012508	39015673	+					AhpC/TSA antioxidant enzyme
qASH5.4	MS.gene75392	chr5.4	39051189	39053935	+					Belongs to the iron ascorbate-dependent oxidoreductase family
qASH5.4	MS.gene75393	chr5.4	39093558	39096123	+					Belongs to the iron ascorbate-dependent oxidoreductase family
qASH5.4	MS.gene75394	chr5.4	39097646	39101113	-					This protein plays a role in synthesis of starch. It catalyzes the synthesis of the activated glycosyl donor, ADP- glucose from Glc-1-P and ATP
qASH5.4	MS.gene75395	chr5.4	39114851	39115354	+					endonuclease activity
qASH5.4	MS.gene75396	chr5.4	39171424	39173880	+					Belongs to the iron ascorbate-dependent oxidoreductase family
qASH5.4	MS.gene75397	chr5.4	39188744	39191158	+					Belongs to the iron ascorbate-dependent oxidoreductase family
qASH5.4	MS.gene75398	chr5.4	39239809	39242554	+					Belongs to the iron ascorbate-dependent oxidoreductase family
qASH5.4	MS.gene75399	chr5.4	39251089	39253837	+					Belongs to the iron ascorbate-dependent oxidoreductase family
qASH5.4	MS.gene75400	chr5.4	39262265	39266158	+					Belongs to the iron ascorbate-dependent oxidoreductase family
qASH5.4	MS.gene75401	chr5.4	39270595	39273544	-					Transcription factor bHLH49-like
qASH5.4	MS.gene75402	chr5.4	39296071	39297139	+					gag-polypeptide of LTR copia-type
qASH5.4	MS.gene75403	chr5.4	39314490	39315126	+					-
qASH5.4	MS.gene75404	chr5.4	39383867	39388115	-					L-threonine ammonia-lyase activity
qASH5.4	MS.gene75405	chr5.4	39444020	39444217	-					-
qASH5.4	MS.gene75406	chr5.4	39454968	39457371	-					DNA repair and recombination protein RAD54-like protein(CHR38)
qASH5.4	MS.gene75407	chr5.4	39483558	39488552	+					Cell cycle regulated microtubule associated protein
qASH5.4	MS.gene75408	chr5.4	39500785	39502331	-					Pentatricopeptide repeat-containing protein
qASH5.4	MS.gene75409	chr5.4	39539523	39540152	-					Belongs to the helicase family
qASH5.4	MS.gene75410	chr5.4	39590762	39595707	-					Endo-1,4-beta-xylanase
qASH5.4	MS.gene75411	chr5.4	39597442	39599164	-					Transcription factor MYB98-like
qASH5.4	MS.gene99228	chr5.4	40030341	40031048	-					gag-polypeptide of LTR copia-type
qASH5.4	MS.gene071151	chr5.4	40193453	40196111	+					-
qASH5.4	MS.gene071150	chr5.4	40239196	40244448	+					-
qASH5.4	MS.gene071149	chr5.4	40302350	40303135	+					-
qASH5.4	MS.gene071148	chr5.4	40338373	40343321	+			-3.44096		Belongs to the chaperonin (HSP60) family
qASH5.4	MS.gene071147	chr5.4	40408335	40408784	+					-
qASH5.4	MS.gene97832	chr5.4	40490369	40490563	+					PPIases accelerate the folding of proteins. It catalyzes the cis-trans isomerization of proline imidic peptide bonds in oligopeptides
qASH5.4	MS.gene97833	chr5.4	40490595	40491599	+					RWP-RK domain
qASH5.4	MS.gene97834	chr5.4	40498744	40501324	+					Uncharacterised ACR, YagE family COG1723
qASH5.4	MS.gene97835	chr5.4	40503630	40505071	-			-3.92128	-3.84389	Protein of unknown function, DUF538
qASH5.4	MS.gene97836	chr5.4	40543374	40543649	-					-
qASH5.4	MS.gene027542	chr5.4	40643863	40645210	+	-4.04452	-2.14851	4.26529	5.06807	-
qASH5.4	MS.gene027541	chr5.4	40666289	40666867	+				-3.34943	BEST Arabidopsis thaliana protein match is Protein of
qASH5.4	MS.gene027540	chr5.4	40668682	40669482	+			10.4868		BEST Arabidopsis thaliana protein match is Protein of
qASH5.4	MS.gene027539	chr5.4	40676179	40677728	+	-3.55894				BEST Arabidopsis thaliana protein match is Protein of
qASH5.4	MS.gene027538	chr5.4	40689102	40690329	+					BEST Arabidopsis thaliana protein match is Protein of
qASH5.4	MS.gene43937	chr5.4	40699502	40699906	+	-3.22284				BEST Arabidopsis thaliana protein match is Protein of
qASH5.4	MS.gene43938	chr5.4	40709696	40711897	-					-
qASH5.4	MS.gene027533	chr5.4	40719386	40722984	+					Chaperone protein DNAj
qASH5.4	MS.gene027534	chr5.4	40724667	40726139	-					BEST Arabidopsis thaliana protein match is Protein of
qASH5.4	MS.gene027535	chr5.4	40733072	40733872	-	-2.13007		9.23156		BEST Arabidopsis thaliana protein match is Protein of
qASH5.4	MS.gene43939	chr5.4	40739978	40742150	+					-
qASH5.4	MS.gene99229	chr5.4	40763030	40771012	-					-
qASH5.4	MS.gene99230	chr5.4	40835566	40838189	-					Indole-3-acetic acid-amido synthetase
qASH5.4	MS.gene045985	chr5.4	40943521	40945006	+					F-box FBD LRR-repeat protein
qASH5.4	MS.gene045984	chr5.4	40955705	40957513	+					F-box FBD LRR-repeat protein
qASH5.4	MS.gene045983	chr5.4	40968619	40972759	-	2.2425				Belongs to the protein kinase superfamily. Ser Thr protein kinase family
qASH5.4	MS.gene045982	chr5.4	41655282	41656252	-					Domain of unknown function (DUF4283)
qASH5.4	MS.gene045981	chr5.4	41656339	41657067	-					Domain of unknown function (DUF4283)
qASH5.4	MS.gene045980	chr5.4	41661215	41663823	+					Replication factor A
qASH5.4	MS.gene045979	chr5.4	41666397	41667097	+					-
qASH5.4	MS.gene045978	chr5.4	41668556	41670964	+					Belongs to the helicase family
qASH5.4	MS.gene045977	chr5.4	41672484	41672997	+					-
qASH5.4	MS.gene045976	chr5.4	41673178	41677792	+					Belongs to the helicase family
qASH5.4	MS.gene045975	chr5.4	41679766	41680660	+					-
qASH5.4	MS.gene045974	chr5.4	41706474	41707535	-					S-adenosylmethionine decarboxylase(SAMDC)
qASH5.4	MS.gene045973	chr5.4	41707717	41710332	-					S-adenosyl-l-methionine decarboxylase leader peptide
qASH5.4	MS.gene045972	chr5.4	41722459	41723170	+					-
qASH5.4	MS.gene045971	chr5.4	41732285	41733593	+					-
qASH5.4	MS.gene045970	chr5.4	41753724	41755945	+					-
qASH5.4	MS.gene045969	chr5.4	41798993	41800555	+					Maspardin-like
qASH5.4	MS.gene045968	chr5.4	41801868	41805554	-					Belongs to the protein kinase superfamily
qASH5.4	MS.gene045967	chr5.4	41822835	41824569	+					-
qASH5.4	MS.gene045966	chr5.4	41862596	41870037	+					Encoded by
qASH5.4	MS.gene045965	chr5.4	41892137	41893995	-	-3.62929	-2.19085			Protein of unknown function (DUF1262)
qASH5.4	MS.gene045964	chr5.4	41895714	41896808	-			5.06365	2.31343	-
qASH5.4	MS.gene045963	chr5.4	41932511	41932813	-					-
qASH5.4	MS.gene045962	chr5.4	41961278	41962384	+					Putative S-adenosyl-L-methionine-dependent methyltransferase
qASH5.4	MS.gene045961	chr5.4	41968230	41981837	+					Importin-9
qASH5.4	MS.gene78741	chr5.4	41983426	42002643	+					Importin-9
qASH5.4	MS.gene78740	chr5.4	42013547	42014561	+					Importin-9
qASH5.4	MS.gene78739	chr5.4	42027727	42027943	+					-
qASH5.4	MS.gene78738	chr5.4	42206872	42208929	-					transcription factor
qASH5.4	MS.gene78737	chr5.4	42213239	42215286	-			-2.02049		HD domain-containing protein
qASH5.4	MS.gene78736	chr5.4	42216989	42223575	+					proline-rich receptor-like protein kinase
qASH5.4	MS.gene78735	chr5.4	42224656	42226457	-					CRS2-associated factor 2
qASH5.4	MS.gene78734	chr5.4	42230161	42233791	+					-
qASH5.4	MS.gene78733	chr5.4	42236984	42237921	+	-2.07264	-2.03649			-
qASH5.4	MS.gene78732	chr5.4	42238991	42247077	-					Phosphoenolpyruvate carboxylase(PPC4)
qASH5.4	MS.gene78731	chr5.4	42259373	42265600	+	-5.1667				Belongs to the cation transport ATPase (P-type) (TC 3.A.3) family. Type IV subfamily
qASH5.4	MS.gene78730	chr5.4	42281118	42284907	+		-3.52583			Clavaminate synthase-like protein
qASH5.4	MS.gene78729	chr5.4	42288506	42291614	+					transmembrane ascorbate ferrireductase
qASH5.4	MS.gene78728	chr5.4	42323746	42324178	-					Belongs to the Casparian strip membrane proteins (CASP) family
qASH5.4	MS.gene78725	chr5.4	42345558	42352267	+					-
qASH5.4	MS.gene78724	chr5.4	42358381	42363395	+					Protein CHUP1, chloroplastic-like
qASH5.4	MS.gene78723	chr5.4	42363598	42367185	-			-2.884		protein At1g26090, chloroplastic
qASH5.4	MS.gene78722	chr5.4	42370940	42373827	+					-
qASH5.4	MS.gene78721	chr5.4	42380961	42381674	+					Agamous-like MADS-box protein
qASH5.4	MS.gene78720	chr5.4	42389622	42396100	+					NAC domain-containing protein
qASH5.4	MS.gene78719	chr5.4	42403739	42408217	-					Serine threonine-protein kinase STN7
qASH5.4	MS.gene78718	chr5.4	42418973	42427908	+					leucine-rich repeat receptor-like serine threonine-protein kinase
qASH5.4	MS.gene59906	chr5.4	42432757	42440555	+					Removes the N-terminal methionine from nascent proteins. The N-terminal methionine is often cleaved when the second residue in the primary sequence is small and uncharged (Met-Ala-, Cys, Gly, Pro, Ser, Thr, or Val)
qASH5.4	MS.gene59905	chr5.4	42443673	42445091	-					protein dimerization activity
qASH5.4	MS.gene59904	chr5.4	42446624	42446858	+	-3.86913	-4.37291			Allene oxide cyclase(aoc)
qASH5.4	MS.gene59647	chr5.4	42563716	42564852	+			-2.2764		AP2 ERF and B3 domain-containing transcription(RAV1)
qASH5.4	MS.gene59648	chr5.4	42616265	42625806	+					Removes the N-terminal methionine from nascent proteins. The N-terminal methionine is often cleaved when the second residue in the primary sequence is small and uncharged (Met-Ala-, Cys, Gly, Pro, Ser, Thr, or Val)
qASH5.4	MS.gene59649	chr5.4	42628800	42638887	+					Removes the N-terminal methionine from nascent proteins. The N-terminal methionine is often cleaved when the second residue in the primary sequence is small and uncharged (Met-Ala-, Cys, Gly, Pro, Ser, Thr, or Val)
qASH5.4	MS.gene59650	chr5.4	42641443	42642127	+	-3.17057	-2.95329	2.06051		Allene oxide cyclase(aoc)
qASH5.4	MS.gene59651	chr5.4	42711016	42712434	-					Protein TRANSPARENT TESTA
qASH5.4	MS.gene59652	chr5.4	42724304	42724812	+					-
qBY6.4-2	MS.gene07916	chr6.4	11698711	11701346	+					-
qBY6.4-2	MS.gene07917	chr6.4	11701356	11704409	+					-
qBY6.4-2	MS.gene07918	chr6.4	11729077	11729538	-					-
qBY6.4-2	MS.gene07919	chr6.4	11731076	11731537	-					-
qBY6.4-2	MS.gene07920	chr6.4	11743653	11747771	-				3.30067	-
qBY6.4-2	MS.gene07921	chr6.4	11780576	11783643	+					Dolichol-phosphate
qBY6.4-2	MS.gene07922	chr6.4	11785994	11786296	-					-
qBY6.4-2	MS.gene07923	chr6.4	11865779	11868228	-					-
qBY6.4-2	MS.gene07924	chr6.4	11892819	11895419	-					-
qBY6.4-2	MS.gene07925	chr6.4	11934128	11935811	-					function
qBY6.4-2	MS.gene07926	chr6.4	11951737	11952279	-					-
qBY6.4-2	MS.gene07927	chr6.4	11952623	11954349	+					-
qBY6.4-2	MS.gene07928	chr6.4	11964325	11965765	-					Retrotransposon gag protein
qBY6.4-2	MS.gene07929	chr6.4	12004373	12004915	-					-
qBY6.4-2	MS.gene07930	chr6.4	12016339	12016881	-					-
qBY6.4-2	MS.gene07931	chr6.4	12043968	12044267	-					-
qBY6.4-2	MS.gene07932	chr6.4	12082275	12082616	-					-
qBY6.4-2	MS.gene07933	chr6.4	12095254	12100065	+					1-aminocyclopropane-1-carboxylate(ACS)
qBY6.4-2	MS.gene07934	chr6.4	12100622	12104503	-					FAR1-related protein
qBY6.4-2	MS.gene07935	chr6.4	12149643	12154799	+					-
qBY6.4-2	MS.gene07936	chr6.4	12166214	12168870	-					-
qBY6.4-2	MS.gene07937	chr6.4	12187847	12191685	+					ankyrin repeat protein
qBY6.4-2	MS.gene07938	chr6.4	12199302	12200089	+					ankyrin repeat protein
qBY6.4-2	MS.gene07939	chr6.4	12254824	12257125	+		-5.37726			glycerophosphoryl diester phosphodiesterase
qBY6.4-2	MS.gene07940	chr6.4	12294185	12296206	-					Belongs to the DHHC palmitoyltransferase family
qBY6.4-2	MS.gene07941	chr6.4	12354699	12356739	+			4.64885		Regulator of Vps4 activity in the MVB pathway
qBY6.4-2	MS.gene52631	chr6.4	12433042	12433548	+					-
qBY6.4-2	MS.gene52630	chr6.4	12443495	12445787	+			2.44193		UDP-glycosyltransferase
qBY6.4-2	MS.gene52629	chr6.4	12453611	12454605	-					UDP-glycosyltransferase
qBY6.4-2	MS.gene07948	chr6.4	12460774	12461746	-					-
qBY6.4-2	MS.gene07949	chr6.4	12485161	12485493	+					Mitochondrial protein
qBY6.4-2	MS.gene07950	chr6.4	12493493	12495586	+	-5.25444				UDP-glycosyltransferase
qBY6.4-2	MS.gene07951	chr6.4	12499011	12499664	+					UDP-glycosyltransferase
qBY6.4-2	MS.gene065259	chr6.4	12512557	12514115	+					UDP-glycosyltransferase
qBY6.4-2	MS.gene07953	chr6.4	12517791	12519065	-					UDP-glycosyltransferase
qBY6.4-2	MS.gene07952	chr6.4	12528187	12529849	-		-2.10419			UDP-glycosyltransferase
qBY6.4-2	MS.gene065258	chr6.4	12539100	12541092	+					UDP-glycosyltransferase
qBY6.4-2	MS.gene89010	chr6.4	12584288	12584539	-					-
qBY6.4-2	MS.gene89009	chr6.4	12614807	12616577	-					UDP-glycosyltransferase
qBY6.4-2	MS.gene89008	chr6.4	12629179	12633851	-					-
qBY6.4-2	MS.gene89007	chr6.4	12685965	12687717	-					UDP-glycosyltransferase
qBY6.4-2	MS.gene89006	chr6.4	12698161	12698680	+					-
qBY6.4-2	MS.gene89005	chr6.4	12714693	12715552	+					Belongs to the peptidase C1 family
qBY6.4-2	MS.gene89004	chr6.4	12723719	12727418	+		2.16102			Oxidoreductase
qBY6.4-2	MS.gene89003	chr6.4	12779965	12783945	-					Encoded by
qBY6.4-2	MS.gene89002	chr6.4	12948201	12949714	+			2.18217		Belongs to the peroxisomal membrane protein PXMP2 4 family
qBY6.4-2	MS.gene89001	chr6.4	12954864	12955068	+					Belongs to the peroxisomal membrane protein PXMP2 4 family
qBY6.4-2	MS.gene89000	chr6.4	13096737	13100492	+					Oxidoreductase
qBY6.4-2	MS.gene88999	chr6.4	13105487	13108754	+	-3.21453	-3.83785			LRR receptor-like serine threonine-protein kinase
qBY6.4-2	MS.gene88998	chr6.4	13110600	13111779	-					Domain of unknown function (DUF4283)
qBY6.4-2	MS.gene88997	chr6.4	13117381	13117845	+					L-threonine ammonia-lyase activity
qBY6.4-2	MS.gene88996	chr6.4	13117879	13118178	+					transposition, RNA-mediated
qBY6.4-2	MS.gene88995	chr6.4	13118287	13119222	+					L-threonine ammonia-lyase activity
qBY6.4-2	MS.gene88994	chr6.4	13119332	13120253	-					-
qBY6.4-2	MS.gene88993	chr6.4	13127531	13129185	-					cyclic nucleotide-gated ion channel
qBY6.4-2	MS.gene69297	chr6.4	13209603	13211225	-					-
qBY6.4-2	MS.gene69298	chr6.4	13250603	13253576	-					acid phosphatase activity
qBY6.4-2	MS.gene69299	chr6.4	13256667	13257508	+					Protein of unknown function (DUF674)
qBY6.4-2	MS.gene69300	chr6.4	13263844	13283370	-					AarF domain-containing protein kinase
qBY6.4-2	MS.gene69301	chr6.4	13288149	13291586	-			2.71538		Leucine Rich Repeat
qP7.1-2	MS.gene013861	chr7.1	18573185	18574923	+	-2.32043				transcription factor
qP7.1-2	MS.gene013860	chr7.1	18583283	18586651	-					WUSCHEL-related homeobox(WOX11)
qP7.1-2	MS.gene013859	chr7.1	18615228	18616796	-					catalytic domain of ctd-like phosphatases
qP7.1-2	MS.gene013858	chr7.1	18619760	18620357	-					catalytic domain of ctd-like phosphatases
qP7.1-2	MS.gene013857	chr7.1	18624605	18625993	-			-5.60907		catalytic domain of ctd-like phosphatases
qP7.1-2	MS.gene013856	chr7.1	18639101	18640669	-					catalytic domain of ctd-like phosphatases
qP7.1-2	MS.gene013855	chr7.1	18655376	18657357	-					Belongs to the peroxidase family. Classical plant (class III) peroxidase subfamily
qP7.1-2	MS.gene013854	chr7.1	18683811	18684269	-					ZINC FINGER protein
qP7.1-2	MS.gene013853	chr7.1	18702743	18706105	+					Belongs to the peroxidase family. Classical plant (class III) peroxidase subfamily
qP7.1-2	MS.gene013852	chr7.1	18715576	18717900	-					Cyclic dof factor
qP7.1-2	MS.gene013851	chr7.1	18723816	18724373	+					ubiquitin-protein transferase activity
qP7.1-2	MS.gene013850	chr7.1	18726424	18727293	-					RNA polymerase III type 3 promoter DNA binding
qP7.1-2	MS.gene013849	chr7.1	18729195	18733476	-			4.60265		-
qP7.1-2	MS.gene013848	chr7.1	18737011	18756593	-					Transcription factor IIIB
qP7.1-2	MS.gene013847	chr7.1	18766561	18768858	+					Belongs to the CTL (choline transporter-like) family
qP7.1-2	MS.gene013846	chr7.1	18769554	18771966	-					DnaJ Hsp40 cysteine-rich domain superfamily protein
qP7.1-2	MS.gene013845	chr7.1	18779618	18781408	+					Belongs to the Ca(2 ) cation antiporter (CaCA) (TC 2.A.19) family
qP7.1-2	MS.gene013844	chr7.1	18783781	18788046	-					Belongs to the helicase family
qP7.1-2	MS.gene08142	chr7.1	18789295	18790382	-					-
qP7.1-2	MS.gene08143	chr7.1	18800027	18801403	-					-
qP7.1-2	MS.gene08144	chr7.1	18804871	18814001	-					cationic amino acid transporter
qP7.1-2	MS.gene08145	chr7.1	18830361	18831578	-					Transcription factor IIIB
qP7.1-2	MS.gene08146	chr7.1	18835424	18838292	-					-
qP7.1-2	MS.gene43580	chr7.1	18846924	18851692	-					-
qP7.1-2	MS.gene08147	chr7.1	18855744	18856633	-					Transcription factor IIIB
qP7.1-2	MS.gene08148	chr7.1	18858579	18863634	-					cationic amino acid transporter
qP7.1-2	MS.gene08149	chr7.1	18865552	18868537	+					Myb/SANT-like DNA-binding domain
qP7.1-2	MS.gene08150	chr7.1	18889738	18894409	+					-
qP7.1-2	MS.gene08151	chr7.1	18898187	18900692	-			2.30733	-2.29765	ATPase 9, plasma
qP7.1-2	MS.gene08152	chr7.1	18904860	18905126	-					BTB POZ and MATH domain-containing protein
qP7.1-2	MS.gene08153	chr7.1	18908902	18909271	+					-
qP7.1-2	MS.gene067868	chr7.1	18922035	18924148	-					BTB POZ and MATH domain-containing protein
qP7.1-2	MS.gene067867	chr7.1	18934884	18935867	+					Domain of unknown function (DUF4283)
qP7.1-2	MS.gene067866	chr7.1	18949243	18954438	+					Retroviral aspartyl protease
qP7.1-2	MS.gene067865	chr7.1	18957634	18962038	-					50S ribosomal protein
qP7.1-2	MS.gene067864	chr7.1	18963842	18968426	-					NEMP family
qP7.1-2	MS.gene067863	chr7.1	18985401	18990430	+					zinc metalloprotease EGY1, chloroplastic(EGY1)
qP7.1-2	MS.gene067862	chr7.1	18991185	18994971	-					Inactive leucine-rich repeat receptor-like protein kinase
qP7.1-2	MS.gene067861	chr7.1	19012716	19014743	-					2-aminoethanethiol
qP7.1-2	MS.gene067860	chr7.1	19019291	19029580	-					Exosome component 10-like
qP7.1-2	MS.gene067859	chr7.1	19032623	19033660	-					U5 small nuclear ribonucleoprotein 40
qP7.1-2	MS.gene067858	chr7.1	19041361	19046597	+					Plant protein of unknown function (DUF639)
qP7.1-2	MS.gene067857	chr7.1	19068285	19068695	+			4.54895		metal ion binding
qP7.1-2	MS.gene067856	chr7.1	19082514	19082909	+					ribonuclease H protein
qP7.1-2	MS.gene067855	chr7.1	19101085	19102136	+					-
qP7.1-2	MS.gene067854	chr7.1	19103379	19107427	+				2.15036	5-methyltetrahydropteroyltriglutamate-- homocysteine
qP7.1-2	MS.gene067853	chr7.1	19109153	19117176	-					Nucleolar MIF4G domain-containing protein
qP7.1-2	MS.gene067852	chr7.1	19120518	19121183	+					Plastocyanin-like domain
qP7.1-2	MS.gene067851	chr7.1	19123154	19123748	+					cysteine-type peptidase activity
qP7.1-2	MS.gene067850	chr7.1	19125016	19125663	+					Plastocyanin-like domain
qP7.1-2	MS.gene067849	chr7.1	19128563	19129342	+					Blue copper
qP7.1-2	MS.gene067848	chr7.1	19133138	19133386	+					-
qP7.1-2	MS.gene067847	chr7.1	19143567	19145272	-					DNA recombination
qP7.1-2	MS.gene067846	chr7.1	19150847	19152031	+					-
qP7.1-2	MS.gene067845	chr7.1	19158519	19159090	+					Blue copper
qP7.1-2	MS.gene067844	chr7.1	19166094	19166619	-					L-malate dehydrogenase activity
qP7.1-2	MS.gene067843	chr7.1	19169200	19169839	+					Blue copper
qP7.1-2	MS.gene067842	chr7.1	19172988	19173640	+					Blue copper
qP7.1-2	MS.gene067841	chr7.1	19179431	19180083	+					Blue copper
qP7.1-2	MS.gene067840	chr7.1	19186499	19186732	-					SPX domain-containing membrane protein
qP7.1-2	MS.gene067839	chr7.1	19188706	19189356	+					Blue copper
qP7.1-2	MS.gene067838	chr7.1	19190030	19191050	-					Belongs to the small heat shock protein (HSP20) family
qP7.1-2	MS.gene067837	chr7.1	19201823	19203563	+			4.16628		ALA-interacting subunit
qP7.1-2	MS.gene067836	chr7.1	19204299	19205179	+					Blue copper
qP7.1-2	MS.gene067835	chr7.1	19210851	19211608	+					function
qP7.1-2	MS.gene067834	chr7.1	19218585	19219795	+					Blue copper
qP7.1-2	MS.gene067833	chr7.1	19224161	19227531	+					RNA recognition motif. (a.k.a. RRM, RBD, or RNP domain)
qP7.1-2	MS.gene067832	chr7.1	19231012	19234561	+					-
qP7.1-2	MS.gene067831	chr7.1	19236654	19239973	-					FAR1-related protein
qP7.1-2	MS.gene067830	chr7.1	19249928	19257616	+					Ankyrin repeats (many copies)
qP7.1-2	MS.gene067829	chr7.1	19265553	19266521	-					-
qP7.1-2	MS.gene067828	chr7.1	19271870	19275982	+	-2.18569	-2.79046			Lysosomal beta glucosidase-like
qP7.1-2	MS.gene067827	chr7.1	19277680	19281727	+				-2.8309	Lysosomal beta glucosidase-like
qP7.1-2	MS.gene067826	chr7.1	19286702	19288096	+					Spermidine hydroxycinnamoyl
qP7.1-2	MS.gene067825	chr7.1	19297161	19298561	+					Spermidine hydroxycinnamoyl
qP7.1-2	MS.gene067824	chr7.1	19299265	19303262	+					Retroviral aspartyl protease
qP7.1-2	MS.gene067823	chr7.1	19308600	19310009	-	3.93635	3.8126			Spermidine hydroxycinnamoyl
qP7.1-2	MS.gene067822	chr7.1	19314593	19318226	+	-4.47371				Cation H( ) antiporter
qP7.1-2	MS.gene067821	chr7.1	19319499	19321902	-	-5.04602	-3.71951			receptor-like protein kinase
qP7.1-2	MS.gene067820	chr7.1	19325151	19325981	-					-
qP7.1-2	MS.gene067819	chr7.1	19328319	19330359	-					Glycosyltransferase
qP7.1-2	MS.gene067818	chr7.1	19359671	19369478	+					HEAT repeats(IPO5)
qP7.1-2	MS.gene067817	chr7.1	19375219	19375998	+					ethylene-responsive transcription factor
qP7.1-2	MS.gene067816	chr7.1	19378432	19381453	-					Tubulin is the major constituent of microtubules. It binds two moles of GTP, one at an exchangeable site on the beta chain and one at a non-exchangeable site on the alpha chain(TUA1)
qP7.1-2	MS.gene067815	chr7.1	19400066	19402830	+			4.74091	2.63443	-
qP7.1-2	MS.gene067814	chr7.1	19408096	19408275	-					Arabinogalactan peptide
qP7.1-2	MS.gene067813	chr7.1	19412753	19414700	-				-2.75333	-
qP7.1-2	MS.gene067812	chr7.1	19428295	19429739	+					Protein of unknown function (DUF1639)
qP7.1-2	MS.gene067811	chr7.1	19432728	19436499	-					Protein of unknown function (DUF2470)
qP7.1-2	MS.gene067810	chr7.1	19441377	19442977	-	-3.40468	-3.10662			Adenylyl-sulfate kinase
qP7.1-2	MS.gene067809	chr7.1	19454392	19456141	+					Required for ribosome biogenesis. Part of a complex which catalyzes pseudouridylation of rRNA. This involves the isomerization of uridine such that the ribose is subsequently attached to C5, instead of the normal N1
qP7.1-2	MS.gene067808	chr7.1	19457618	19460049	-					Belongs to the Glu Leu Phe Val dehydrogenases family(GDH1)
qP7.1-2	MS.gene067807	chr7.1	19467746	19468115	+					-
qP7.1-2	MS.gene067806	chr7.1	19472909	19477211	-					DnaJ molecular chaperone homology domain
qP7.1-2	MS.gene067805	chr7.1	19480195	19481335	-					Belongs to the cyclin family
qP7.1-2	MS.gene067804	chr7.1	19482645	19483725	+					-
qP7.1-2	MS.gene067803	chr7.1	19484137	19484883	-					Belongs to the RecA family(DMC1)
qP7.1-2	MS.gene067802	chr7.1	19504112	19507664	-					Catalyzes the conversion of inosine 5'-phosphate (IMP) to xanthosine 5'-phosphate (XMP), the first committed and rate- limiting step in the de novo synthesis of guanine nucleotides, and therefore plays an important role in the regulation of cell growth
qP7.1-2	MS.gene067801	chr7.1	19513868	19518612	-					Protein kinase domain
qP7.1-2	MS.gene067800	chr7.1	19522007	19525949	+					-
qP7.1-2	MS.gene067799	chr7.1	19526661	19526963	-					-
qP7.1-2	MS.gene067798	chr7.1	19533721	19535280	+					-
qP7.1-2	MS.gene067797	chr7.1	19538558	19543168	+					YTH domain family protein
qP7.1-2	MS.gene067796	chr7.1	19547373	19549140	+					photosynthetic electron transport in photosystem I
qP7.1-2	MS.gene067795	chr7.1	19553892	19556614	-					-
qP7.1-2	MS.gene067794	chr7.1	19558425	19560548	+					Binds to the signal sequence of presecretory protein when they emerge from the ribosomes and transfers them to TRAM (translocating chain-associating membrane protein)
qP7.1-2	MS.gene067793	chr7.1	19589668	19591020	-					-
qP7.1-2	MS.gene067792	chr7.1	19599363	19601587	-					PHD finger protein
qP7.1-2	MS.gene067791	chr7.1	19622614	19623745	+			-2.68429		GATA transcription factor
qP7.1-2	MS.gene067790	chr7.1	19638889	19641693	-					Belongs to the glycosyl hydrolase 17 family
qP7.1-2	MS.gene067789	chr7.1	19665740	19676532	-					General negative regulator of transcription subunit
qP7.1-2	MS.gene067788	chr7.1	19687484	19688272	+			4.36288	2.34012	Ribonuclease H protein
qP7.1-2	MS.gene067787	chr7.1	19696140	19697948	-			3.24751		Thioredoxin-like 1-1
qP7.1-2	MS.gene067786	chr7.1	19716788	19723134	-					RNA-binding protein
qP7.1-2	MS.gene067785	chr7.1	19743653	19745294	-				2.89442	NAC domain-containing protein
qP7.1-2	MS.gene067784	chr7.1	19766872	19770150	-					Hydroxyproline-rich glycoprotein family protein
qP7.1-2	MS.gene067783	chr7.1	19784146	19785506	-			4.89424		NAC transcription factor
qP7.1-2	MS.gene067782	chr7.1	19805845	19810901	-					Belongs to the GDA1 CD39 NTPase family
qP7.1-2	MS.gene067781	chr7.1	19820351	19820932	-					-
qP7.1-2	MS.gene067780	chr7.1	19837756	19843206	-		-2.79343			Belongs to the GDA1 CD39 NTPase family
qP7.1-2	MS.gene067779	chr7.1	19846942	19848938	-					Belongs to the 'GDSL' lipolytic enzyme family
qP7.1-2	MS.gene067778	chr7.1	19862055	19872462	-	-5.74825	-6.35374			Belongs to the GDA1 CD39 NTPase family
qP7.1-2	MS.gene067777	chr7.1	19875031	19875655	+					-
qP7.1-2	MS.gene067776	chr7.1	19882384	19886439	-					Belongs to the GDA1 CD39 NTPase family
qP7.1-2	MS.gene067775	chr7.1	19892849	19896147	-	-3.5312	-3.91477			Belongs to the GDA1 CD39 NTPase family
qP7.1-2	MS.gene067774	chr7.1	19904743	19906488	-					Pentatricopeptide repeat-containing protein
qP7.1-2	MS.gene067773	chr7.1	19908250	19912488	-					Belongs to the GDA1 CD39 NTPase family
qP7.1-2	MS.gene067772	chr7.1	19915849	19917053	-					E3 ubiquitin-protein ligase that mediates ubiquitination and subsequent proteasomal degradation of target proteins. E3 ubiquitin ligases accept ubiquitin from an E2 ubiquitin- conjugating enzyme in the form of a thioester and then directly transfers the ubiquitin to targeted substrates
qP7.1-2	MS.gene067771	chr7.1	19926095	19927302	-					Belongs to the MIP aquaporin (TC 1.A.8) family
qP7.1-2	MS.gene067770	chr7.1	19933732	19934301	+					Calcium-selective channel required to prevent calcium stores from overfilling
qP7.1-2	MS.gene067769	chr7.1	19935238	19938505	-			6.36243		flowering locus
qP7.1-2	MS.gene067768	chr7.1	19984375	19985467	-					flowering locus
qP7.1-2	MS.gene41686	chr7.1	20022840	20023363	-					flowering locus
qP7.1-2	MS.gene41685	chr7.1	20037012	20042356	-					Omega-hydroxypalmitate O-feruloyl
qP7.1-2	MS.gene83488	chr7.1	20049491	20054108	-					Omega-hydroxypalmitate O-feruloyl
qP7.1-2	MS.gene41683	chr7.1	20106122	20106543	-					Potential DNA-binding domain
qP7.1-2	MS.gene41682	chr7.1	20109907	20128226	+					Exportin 1-like protein
qP7.1-2	MS.gene41681	chr7.1	20132961	20134271	+					Eukaryotic peptide chain release factor subunit(ERF1-2)
qP7.1-2	MS.gene41680	chr7.1	20137284	20142732	-					-
qP7.1-2	MS.gene51919	chr7.1	20145078	20153648	+					Exportin 1-like protein
qP7.1-2	MS.gene51920	chr7.1	20157601	20158911	+					Eukaryotic peptide chain release factor subunit(ERF1-2)
qP7.1-2	MS.gene51921	chr7.1	20161922	20170217	-					acetate--CoA ligase ACS, chloroplastic(ACSS2)
qP7.1-2	MS.gene51922	chr7.1	20173798	20174790	-					Pentatricopeptide repeat-containing protein
qP7.1-2	MS.gene51923	chr7.1	20177019	20185074	-					acetate--CoA ligase ACS, chloroplastic(ACSS2)
qP7.1-2	MS.gene51924	chr7.1	20189548	20189847	-					-
qP7.1-2	MS.gene51925	chr7.1	20201648	20202547	-					BTB POZ domain-containing protein
qP7.1-2	MS.gene51926	chr7.1	20231445	20232503	+					WD repeat-containing protein
qP7.1-2	MS.gene51927	chr7.1	20238137	20241183	+			-2.59822		Belongs to the glyceraldehyde-3-phosphate dehydrogenase family
qP7.1-2	MS.gene51928	chr7.1	20243623	20245227	+					Belongs to the disease resistance NB-LRR family
qP7.1-2	MS.gene024332	chr7.1	20274403	20275260	+					Belongs to the disease resistance NB-LRR family
qP7.1-2	MS.gene024331	chr7.1	20285647	20286741	-					Catalyzes xyloglucan endohydrolysis (XEH) and or endotransglycosylation (XET). Cleaves and religates xyloglucan polymers, an essential constituent of the primary cell wall, and thereby participates in cell wall construction of growing tissues
qP7.1-2	MS.gene024330	chr7.1	20290880	20292205	-					Catalyzes xyloglucan endohydrolysis (XEH) and or endotransglycosylation (XET). Cleaves and religates xyloglucan polymers, an essential constituent of the primary cell wall, and thereby participates in cell wall construction of growing tissues
qP7.1-2	MS.gene024329	chr7.1	20297293	20299067	-					Catalyzes xyloglucan endohydrolysis (XEH) and or endotransglycosylation (XET). Cleaves and religates xyloglucan polymers, an essential constituent of the primary cell wall, and thereby participates in cell wall construction of growing tissues
qP7.1-2	MS.gene72280	chr7.1	20309571	20310428	+					Belongs to the disease resistance NB-LRR family
qP7.1-2	MS.gene72279	chr7.1	20320815	20321919	-					Catalyzes xyloglucan endohydrolysis (XEH) and or endotransglycosylation (XET). Cleaves and religates xyloglucan polymers, an essential constituent of the primary cell wall, and thereby participates in cell wall construction of growing tissues
qP7.1-2	MS.gene72278	chr7.1	20326058	20327383	-					Catalyzes xyloglucan endohydrolysis (XEH) and or endotransglycosylation (XET). Cleaves and religates xyloglucan polymers, an essential constituent of the primary cell wall, and thereby participates in cell wall construction of growing tissues
qP7.1-2	MS.gene72277	chr7.1	20332471	20334245	-					Catalyzes xyloglucan endohydrolysis (XEH) and or endotransglycosylation (XET). Cleaves and religates xyloglucan polymers, an essential constituent of the primary cell wall, and thereby participates in cell wall construction of growing tissues
qP7.1-2	MS.gene72276	chr7.1	20337859	20339095	-					Catalyzes xyloglucan endohydrolysis (XEH) and or endotransglycosylation (XET). Cleaves and religates xyloglucan polymers, an essential constituent of the primary cell wall, and thereby participates in cell wall construction of growing tissues
qP7.1-2	MS.gene72275	chr7.1	20345654	20346031	-					Catalyzes xyloglucan endohydrolysis (XEH) and or endotransglycosylation (XET). Cleaves and religates xyloglucan polymers, an essential constituent of the primary cell wall, and thereby participates in cell wall construction of growing tissues
qP7.1-2	MS.gene024328	chr7.1	20364780	20365089	-					Catalyzes xyloglucan endohydrolysis (XEH) and or endotransglycosylation (XET). Cleaves and religates xyloglucan polymers, an essential constituent of the primary cell wall, and thereby participates in cell wall construction of growing tissues
qP7.1-2	MS.gene024327	chr7.1	20366165	20366542	-					Catalyzes xyloglucan endohydrolysis (XEH) and or endotransglycosylation (XET). Cleaves and religates xyloglucan polymers, an essential constituent of the primary cell wall, and thereby participates in cell wall construction of growing tissues
qP7.1-2	MS.gene024326	chr7.1	20380775	20381425	-					Cotton fibre expressed protein
qP7.1-2	MS.gene024325	chr7.1	20398627	20399202	-		2.037	-4.63692		Cotton fibre expressed protein
qP7.1-2	MS.gene024324	chr7.1	20405965	20406615	-		2.81065			Cotton fibre expressed protein
qP7.1-2	MS.gene024323	chr7.1	20438056	20438421	+					Cotton fibre expressed protein
qP7.1-2	MS.gene024322	chr7.1	20440594	20441409	-					Protein kinase C conserved region 2 (CalB)
qP7.1-2	MS.gene024321	chr7.1	20442659	20445838	+					DNA cross-link repair protein
qP7.1-2	MS.gene72291	chr7.1	20448349	20449284	+					E3 ubiquitin-protein ligase RNF170-like
qP7.1-2	MS.gene72292	chr7.1	20451928	20455110	-					DNA cross-link repair protein
qP7.1-2	MS.gene72293	chr7.1	20455651	20457175	+					Protein kinase C conserved region 2 (CalB)
qP7.1-2	MS.gene72294	chr7.1	20459348	20459587	-					Cotton fibre expressed protein
qP7.1-2	MS.gene024320	chr7.1	20466916	20467231	+					-
qP7.1-2	MS.gene024319	chr7.1	20469403	20470927	-					Protein kinase C conserved region 2 (CalB)
qP7.1-2	MS.gene024318	chr7.1	20471468	20474651	+					DNA cross-link repair protein
qP7.1-2	MS.gene024317	chr7.1	20477295	20478230	-					E3 ubiquitin-protein ligase RNF170-like
qP7.1-2	MS.gene024316	chr7.1	20480815	20481818	-					E3 ubiquitin-protein ligase RNF170-like
qP7.1-2	MS.gene024315	chr7.1	20529373	20535603	+					synthase
qP7.1-2	MS.gene024314	chr7.1	20541486	20545576	+	-2.80233				synthase
qP7.1-2	MS.gene024313	chr7.1	20549603	20550016	-					Family of unknown function (DUF716)
qP7.1-2	MS.gene024312	chr7.1	20552615	20555074	-		-3.32182			Syntaxin-like protein
qP7.1-2	MS.gene024311	chr7.1	20561581	20569779	-			-3.03038		CarD-like/TRCF domain
qP7.1-2	MS.gene024310	chr7.1	20571863	20574448	-					Histidine biosynthesis bifunctional protein hisIE
qP7.1-2	MS.gene024309	chr7.1	20588572	20591951	+			-2.43223		zinc finger
qP7.1-2	MS.gene024308	chr7.1	20599626	20602734	+					zinc finger
qP7.1-2	MS.gene024307	chr7.1	20607565	20610717	+					zinc finger
qP7.1-2	MS.gene024306	chr7.1	20618289	20618714	+					Belongs to the mitochondrial carrier (TC 2.A.29) family
qP7.1-2	MS.gene024305	chr7.1	20620003	20621366	+					Belongs to the mitochondrial carrier (TC 2.A.29) family
qP7.1-2	MS.gene024304	chr7.1	20646906	20647431	+					phenylalanine--tRNA ligase alpha
qP7.1-2	MS.gene024303	chr7.1	20653028	20656386	+			2.46666		Nudix hydrolase
qP7.1-2	MS.gene024302	chr7.1	20671000	20671854	+					DNA-binding domain in plant proteins such as APETALA2 and EREBPs
qP7.1-2	MS.gene024301	chr7.1	20682095	20684892	-					synthase
qP7.1-2	MS.gene024300	chr7.1	20716094	20716285	-					SAM dependent carboxyl methyltransferase
qP7.1-2	MS.gene024299	chr7.1	20721302	20724384	-					synthase
qP7.1-2	MS.gene024298	chr7.1	20742626	20747209	-					Mitochondrial protein
qP7.1-2	MS.gene024297	chr7.1	20756709	20763294	-					Domain of unknown function (DUF4283)
qP7.1-2	MS.gene024296	chr7.1	20777251	20781865	-					synthase
qP7.1-2	MS.gene024295	chr7.1	20790171	20791509	-					synthase
qP7.1-2	MS.gene024294	chr7.1	20835287	20835727	+					Dehydrogenase
qP7.1-2	MS.gene024293	chr7.1	20898315	20900075	+					Belongs to the chalcone stilbene synthases family(CHS2)
qP7.1-2	MS.gene024292	chr7.1	20916829	20918217	+			-5.84894		Belongs to the protein kinase superfamily
qP7.1-2	MS.gene024291	chr7.1	20921580	20922848	+					UPF0496 protein
qP7.1-2	MS.gene024290	chr7.1	20934566	20937763	+					Belongs to the protein kinase superfamily. Ser Thr protein kinase family
qP7.1-2	MS.gene024289	chr7.1	20946729	20964009	-					-
qP7.1-2	MS.gene024288	chr7.1	20969290	20970889	+			-2.09475		Cofactor assembly of complex C subunit B
qP7.1-2	MS.gene024287	chr7.1	20971487	20973992	-					Component of the ubiquinol-cytochrome c reductase complex (complex III or cytochrome b-c1 complex), which is a respiratory chain that generates an electrochemical potential coupled to ATP synthesis
qP7.1-2	MS.gene024286	chr7.1	20975433	20978646	+					Acetyltransferase (GNAT) family
qP7.1-2	MS.gene024285	chr7.1	20985574	20986336	-					-
qP7.1-2	MS.gene024284	chr7.1	21002037	21002702	+					-
qP7.1-2	MS.gene024283	chr7.1	21016036	21023226	+					histone-lysine N-methyltransferase, H3 lysine-9 specific
qP7.1-2	MS.gene024282	chr7.1	21031829	21033051	-					F-box FBD LRR-repeat protein
qP7.1-2	MS.gene024281	chr7.1	21036771	21038909	-					Tumour suppressing sub-chromosomal transferable candidate 4
qP7.1-2	MS.gene033710	chr7.1	21057804	21063812	+					Ring finger protein
qP7.1-2	MS.gene033709	chr7.1	21065328	21071832	+					Glycosyltransferase family 29 (sialyltransferase)(stv3)
qP7.1-2	MS.gene033708	chr7.1	21074380	21075563	+					Light-regulated
qP7.1-2	MS.gene033707	chr7.1	21094680	21097115	+					Pentatricopeptide repeat-containing protein
qP7.1-2	MS.gene033706	chr7.1	21101364	21101945	-					Cgr1 family
qP7.1-2	MS.gene033705	chr7.1	21103495	21111306	-			-2.13585		Aspartokinase
qP7.1-2	MS.gene033704	chr7.1	21125318	21127754	-	4.56947				Transcription factor
qP7.1-2	MS.gene065383	chr7.1	21160009	21160590	-					Cgr1 family
qP7.1-2	MS.gene065382	chr7.1	21162140	21169982	-					Aspartokinase
qP7.1-2	MS.gene065381	chr7.1	21176033	21178487	-	3.70401				Transcription factor
qP7.1-2	MS.gene065380	chr7.1	21196020	21199684	-					Enoyl-(Acyl carrier protein) reductase
qP7.1-2	MS.gene065379	chr7.1	21215290	21230642	+		2.02555			Nuclear cap-binding protein subunit(ABH1)
qPH7.3	MS.gene037217	chr7.3	62693782	62699055	-					Polygalacturonase
qPH7.3	MS.gene037216	chr7.3	62705731	62706813	-					Potassium channel(AKT1)
qPH7.3	MS.gene037215	chr7.3	62715789	62716533	-					-
qPH7.3	MS.gene037214	chr7.3	62732858	62733349	+					Fasciclin-like arabinogalactan protein
qPH7.3	MS.gene037213	chr7.3	62742241	62747910	+					transposition, RNA-mediated
qPH7.3	MS.gene037212	chr7.3	62754065	62754691	+					Fasciclin-like arabinogalactan protein
qPH7.3	MS.gene037211	chr7.3	62759966	62762678	+					RNA polymerase II transcription regulator recruiting activity
qPH7.3	MS.gene037210	chr7.3	62773110	62774554	+					gag-polypeptide of LTR copia-type
qPH7.3	MS.gene037209	chr7.3	62798496	62800578	+					-
qPH7.3	MS.gene037208	chr7.3	62801061	62801462	-					-
qPH7.3	MS.gene037207	chr7.3	62808724	62813179	+			-2.49947		Removes the formyl group from the N-terminal Met of newly synthesized proteins(PDF1B)
qPH7.3	MS.gene037206	chr7.3	62864538	62865691	-					Belongs to the helicase family
qPH7.3	MS.gene037205	chr7.3	62866166	62866864	-					-
qPH7.3	MS.gene037204	chr7.3	62871843	62873125	+					Transcription factor MYB98-like
qPH7.3	MS.gene037203	chr7.3	62877952	62878176	-					RING-type E3 ubiquitin transferase
qPH7.3	MS.gene054931	chr7.3	63042349	63042852	-					Myb-related protein(MYB24)
qPH7.3	MS.gene054930	chr7.3	63094112	63100105	-					monodehydroascorbate reductase, cytoplasmic isoform 2
qPH7.3	MS.gene054929	chr7.3	63147099	63148794	+					Cell division cycle
qPH7.3	MS.gene054928	chr7.3	63151695	63155443	+					cyclic nucleotide-gated ion channel
qPH7.3	MS.gene054927	chr7.3	63158449	63164200	+					yrdC domain-containing protein
qPH7.3	MS.gene054926	chr7.3	63166300	63168536	-					DNA-directed RNA polymerase III subunit
qPH7.3	MS.gene054925	chr7.3	63312363	63312779	-					Mitochondrial GTPase that catalyzes the GTP-dependent ribosomal translocation step during translation elongation. During this step, the ribosome changes from the pre-translocational (PRE) to the post-translocational (POST) state as the newly formed A- site-bound peptidyl-tRNA and P-site-bound deacylated tRNA move to the P and E sites, respectively. Catalyzes the coordinated movement of the two tR…
qPH7.3	MS.gene054924	chr7.3	63314160	63315590	-					Mitochondrial GTPase that catalyzes the GTP-dependent ribosomal translocation step during translation elongation. During this step, the ribosome changes from the pre-translocational (PRE) to the post-translocational (POST) state as the newly formed A- site-bound peptidyl-tRNA and P-site-bound deacylated tRNA move to the P and E sites, respectively. Catalyzes the coordinated movement of the two tR…
qPH7.3	MS.gene054923	chr7.3	63333595	63352399	-					DNA replication ATP-dependent helicase nuclease
qPH7.3	MS.gene054922	chr7.3	63420918	63424460	-					-
qPH7.3	MS.gene054921	chr7.3	63428196	63428505	-					-
qPH7.3	MS.gene054920	chr7.3	63494330	63499571	-					Belongs to the terpene cyclase mutase family
qPH7.3	MS.gene054919	chr7.3	63514444	63518018	+					-
qPH7.3	MS.gene054918	chr7.3	63553949	63554425	+			-2.18281		Pyruvate kinase
qPH7.3	MS.gene054917	chr7.3	63566598	63574861	-			-2.20936		Phosphoglucan phosphatase LSF1
qPH7.3	MS.gene054916	chr7.3	63577561	63577858	-					Myb SANT-like DNA-binding domain protein
qPH7.3	MS.gene054915	chr7.3	63656385	63658211	+					-
qPH7.3	MS.gene054914	chr7.3	63676387	63676740	-					-
qPH7.3	MS.gene054913	chr7.3	63680245	63680475	-					structural constituent of ribosome
qPH7.3	MS.gene054912	chr7.3	63685325	63688067	-					-
qPH7.3	MS.gene054911	chr7.3	63701727	63714337	+					DNA repair protein
qPH7.3	MS.gene054910	chr7.3	63719506	63726127	-					Zinc-binding dehydrogenase
qPH7.3	MS.gene054909	chr7.3	63730831	63735820	-					Zinc-binding dehydrogenase
qPH7.3	MS.gene054908	chr7.3	63737936	63741257	-					Belongs to the Casparian strip membrane proteins (CASP) family
qPH7.3	MS.gene054907	chr7.3	63743475	63743981	+					structural constituent of cuticle
qPH7.3	MS.gene054906	chr7.3	63748486	63749145	+					Protein N-terminal glutamine
qPH7.3	MS.gene054905	chr7.3	63755151	63760433	+	3.10768	2.31382			Belongs to the precorrin methyltransferase family
qPH7.3	MS.gene054904	chr7.3	63762261	63764042	+					-
qPH7.3	MS.gene054903	chr7.3	63765724	63766744	+					Late embryogenesis abundant (LEA) group 1
qPH7.3	MS.gene054902	chr7.3	63788853	63789473	+		2.14203			Ribonuclease H protein
qPH7.3	MS.gene054901	chr7.3	63810775	63814035	+					Sister chromatid cohesion protein
qPH7.3	MS.gene054900	chr7.3	63815727	63819499	-	2.2971	2.24413			WAT1-related protein At3g28050-like
qPH7.3	MS.gene054899	chr7.3	63869533	63874286	+					-
qPH7.3	MS.gene054898	chr7.3	63879208	63879920	+					-
qPH7.3	MS.gene054897	chr7.3	63895772	63896677	+					Family of unknown function (DUF716)
qPH7.3	MS.gene054896	chr7.3	63903128	63904343	-					F-box FBD LRR-repeat protein
qPH7.3	MS.gene054895	chr7.3	63919903	63923929	+					Cysteine-rich RLK (RECEPTOR-like protein kinase) 8
qPH7.3	MS.gene054894	chr7.3	63930766	63931568	-					F-box FBD LRR-repeat protein
qPH7.3	MS.gene30273	chr7.3	63955750	63957909	-					F-box domain
qPH7.3	MS.gene30274	chr7.3	63971812	63974144	-					F-box FBD LRR-repeat protein
qPH7.3	MS.gene30275	chr7.3	63991659	63992014	-					-
qPH7.3	MS.gene30276	chr7.3	64034191	64034527	-					-
qPH7.3	MS.gene30277	chr7.3	64127629	64128138	-					-
qPH7.3	MS.gene007114	chr7.3	64270116	64272982	-					-
qPH7.3	MS.gene24763	chr7.3	64328091	64330957	+					-
qPH7.3	MS.gene001460	chr7.3	64336912	64337491	+					F-box domain
qPH7.3	MS.gene30272	chr7.3	64363567	64364301	-					F-box FBD LRR-repeat protein
qPH7.3	MS.gene30271	chr7.3	64366036	64367202	+					-
qPH7.3	MS.gene30270	chr7.3	64374590	64374919	-					Retrotransposon gag protein
qPH7.3	MS.gene30269	chr7.3	64392847	64393325	-					ubiquitin-protein transferase activity
qPH7.3	MS.gene30268	chr7.3	64393403	64393816	-					-
qPH7.3	MS.gene30267	chr7.3	64397647	64399300	-					ubiquitin-protein transferase activity
qPH7.3	MS.gene30266	chr7.3	64403045	64403857	+					-
qPH7.3	MS.gene30265	chr7.3	64443828	64444424	-					Zinc finger MYM-type protein 1-like
qPH7.3	MS.gene30264	chr7.3	64505735	64511684	+					Vesicle-associated protein
qPH7.3	MS.gene30263	chr7.3	64512383	64517012	-					tRNA (adenine(58)-N(1))-methyltransferase non-catalytic subunit
qPH7.3	MS.gene30262	chr7.3	64556606	64558504	+					-
qPH7.3	MS.gene30261	chr7.3	64567471	64570430	-					-
qPH7.3	MS.gene30260	chr7.3	64622173	64627518	-					F-box FBD LRR-repeat protein
qPH7.3	MS.gene30259	chr7.3	64629279	64637407	-					-
qK8.2	MS.gene011886	chr8.2	26675717	26679044	+					Deoxyhypusine(DHS)
qK8.2	MS.gene011887	chr8.2	26699131	26699862	+					ZINC FINGER protein
qK8.2	MS.gene011888	chr8.2	26702301	26704278	-					Belongs to the 'GDSL' lipolytic enzyme family
qK8.2	MS.gene011889	chr8.2	26734640	26737447	+					superfamily protein
qK8.2	MS.gene011890	chr8.2	26739874	26745032	-					Prolyl oligopeptidase, N-terminal beta-propeller domain
qK8.2	MS.gene011891	chr8.2	26759719	26762538	+					superfamily protein
qK8.2	MS.gene011892	chr8.2	26764498	26770203	-					guanine nucleotide-binding protein
qK8.2	MS.gene011893	chr8.2	26777445	26806780	+					regulation of parkin-mediated stimulation of mitophagy in response to mitochondrial depolarization
qK8.2	MS.gene011894	chr8.2	26821702	26825883	+					wall-associated receptor kinase-like
qK8.2	MS.gene011895	chr8.2	26831872	26832345	-					AT-hook motif nuclear-localized protein
qK8.2	MS.gene011896	chr8.2	26840968	26843306	+	3.10318	2.45682			Belongs to the NPH3 family
qK8.2	MS.gene011897	chr8.2	26848642	26849627	+					Cold-regulated 413 plasma membrane protein 2-like
qK8.2	MS.gene011898	chr8.2	26863865	26865640	+					oxygen-evolving enhancer protein
qK8.2	MS.gene011899	chr8.2	26886345	26886881	+			3.35712		Domain of unknown function (DUF4228)
qK8.2	MS.gene011900	chr8.2	26904932	26905450	+					STS14 protein-like(STS14)
qK8.2	MS.gene011901	chr8.2	26907687	26912124	-				2.65528	Leucine-zipper of ternary complex factor MIP1
qK8.2	MS.gene011902	chr8.2	26926381	26928524	+					DNA recombination
qK8.2	MS.gene011903	chr8.2	26937129	26946462	+					Histone-lysine n-methyltransferase
qK8.2	MS.gene011904	chr8.2	26947888	26948392	-					Transmembrane family 220, helix
qK8.2	MS.gene011905	chr8.2	26952371	26954613	+					BTB POZ domain-containing protein
qK8.2	MS.gene011906	chr8.2	26958363	26959838	+					pyrroline-5-carboxylate reductase activity
qK8.2	MS.gene011907	chr8.2	26962708	26964142	+					BTB POZ domain-containing protein
qK8.2	MS.gene011908	chr8.2	26966408	26966641	-					heat shock factor protein
qK8.2	MS.gene011909	chr8.2	26966813	26967213	+					heat shock factor protein
qK8.2	MS.gene011910	chr8.2	26970773	26973592	+					Histone-lysine n-methyltransferase
qK8.2	MS.gene011911	chr8.2	26981535	26985875	+					BTB POZ domain-containing protein
qK8.2	MS.gene011912	chr8.2	26997195	26997792	-					-
qK8.2	MS.gene011913	chr8.2	27003425	27005498	-					BEL1-like homeodomain protein
qK8.2	MS.gene011914	chr8.2	27040294	27043403	-					Belongs to the cyclin family
qK8.2	MS.gene011915	chr8.2	27052336	27055950	+					DA1-related 1-like
qK8.2	MS.gene011916	chr8.2	27061081	27062996	-					Pectate lyase
qK8.2	MS.gene011917	chr8.2	27069040	27075164	+					V-type proton ATPase subunit
qK8.2	MS.gene011918	chr8.2	27080680	27082303	-					Pectate lyase
qK8.2	MS.gene011919	chr8.2	27085639	27087432	+					LYK5-like
qK8.2	MS.gene011920	chr8.2	27130634	27132394	-					Pectate lyase
qK8.2	MS.gene011921	chr8.2	27136203	27137965	-					Pectate lyase
qK8.2	MS.gene011922	chr8.2	27141777	27143539	-					Pectate lyase
qK8.2	MS.gene011923	chr8.2	27154176	27155935	-					Pectate lyase
qK8.2	MS.gene011924	chr8.2	27160049	27161510	-					Pectate lyase
qK8.2	MS.gene011925	chr8.2	27199250	27203373	+			-4.88307		Repeated motif present between transmembrane helices in cystinosin, yeast ERS1p, mannose-P-dolichol utilization defect 1, and other hypothetical proteins.
qK8.2	MS.gene011926	chr8.2	27209452	27210303	-		2.01537			Belongs to the glycosyltransferase 8 family
qK8.2	MS.gene011927	chr8.2	27222889	27225366	+					Hydroxyproline-rich glycoprotein family protein
qK8.2	MS.gene011928	chr8.2	27240767	27241708	-					elongation of fatty acids protein
qK8.2	MS.gene011929	chr8.2	27252340	27254293	+					-
qK8.2	MS.gene011930	chr8.2	27257618	27260043	-					Subtilisin-like serine endopeptidase family protein
qK8.2	MS.gene011931	chr8.2	27285417	27285788	+					-
qK8.2	MS.gene011932	chr8.2	27296630	27300527	-					Mitochondrial calcium uniporter
qK8.2	MS.gene011933	chr8.2	27330185	27331312	-					UPF0496 protein
qK8.2	MS.gene011934	chr8.2	27342249	27349675	-					-
qK8.2	MS.gene011935	chr8.2	27355725	27356591	-					Belongs to the FPP GGPP synthase family
qK8.2	MS.gene011936	chr8.2	27370032	27372281	-					Belongs to the peptidase A1 family
qK8.2	MS.gene011937	chr8.2	27373977	27376133	+					SANT SWI3, ADA2, N-CoR and TFIIIB'' DNA-binding domains
qK8.2	MS.gene011938	chr8.2	27389988	27393213	+			4.47438		G-box-binding factor(GBF1)
qK8.2	MS.gene011939	chr8.2	27395103	27396731	-					Belongs to the GRAS family
qK8.2	MS.gene011940	chr8.2	27455124	27457473	-					ZINC FINGER protein
qK8.2	MS.gene011941	chr8.2	27472866	27473477	+					Belongs to the glycosyltransferase 8 family
qK8.2	MS.gene011942	chr8.2	27474928	27477338	-					-
qK8.2	MS.gene011943	chr8.2	27487680	27487954	+					-
qK8.2	MS.gene011944	chr8.2	27492652	27495298	+	5.91267	3.57516			Belongs to the major facilitator superfamily. Sugar transporter (TC 2.A.1.1) family(PMT6)
qK8.2	MS.gene011945	chr8.2	27510521	27512499	+					Acidic leucine-rich nuclear phosphoprotein 32-related
qK8.2	MS.gene011946	chr8.2	27520022	27524124	+					proline-rich receptor-like protein kinase
qK8.2	MS.gene011947	chr8.2	27526986	27530588	+					-
qK8.2	MS.gene011948	chr8.2	27535538	27536202	+					IAA-amino acid hydrolase ILR1-like
qK8.2	MS.gene011949	chr8.2	27543417	27545476	+					proline-rich receptor-like protein kinase
qK8.2	MS.gene011950	chr8.2	27548338	27551940	+					-
qK8.2	MS.gene011951	chr8.2	27556888	27557552	+					IAA-amino acid hydrolase ILR1-like
qK8.2	MS.gene011952	chr8.2	27567220	27567709	+					IAA-amino acid hydrolase ILR1-like
qK8.2	MS.gene011953	chr8.2	27575223	27577128	+					proline-rich receptor-like protein kinase
qK8.2	MS.gene011954	chr8.2	27583164	27585029	+					-
qK8.2	MS.gene011955	chr8.2	27591124	27595329	-					-
qK8.2	MS.gene011956	chr8.2	27601605	27605493	-					protein At1g32220, chloroplastic-like
qK8.2	MS.gene011957	chr8.2	27609023	27609424	-					Serine threonine-protein kinase
qK8.2	MS.gene011958	chr8.2	27612520	27614570	-					phosphoenolpyruvate carboxylase(PPC1)
qK8.2	MS.gene011959	chr8.2	27621455	27621853	-					-
qK8.2	MS.gene011960	chr8.2	27628340	27645053	-					-
qK8.2	MS.gene011961	chr8.2	27651253	27654230	-					protein At1g32220, chloroplastic-like
qK8.2	MS.gene011962	chr8.2	27671446	27673272	-					phosphoenolpyruvate carboxylase(PPC1)
qK8.2	MS.gene011963	chr8.2	27675156	27676183	-					-
qK8.2	MS.gene011964	chr8.2	27687291	27688389	-					-
qK8.2	MS.gene011965	chr8.2	27691438	27692465	-					-
qK8.2	MS.gene011966	chr8.2	27703161	27706095	-					-
qK8.2	MS.gene047874	chr8.2	27724208	27729362	+					U1 small nuclear ribonucleoprotein 70
qK8.2	MS.gene047875	chr8.2	27732566	27736878	+					Membrane protein-like protein
qK8.2	MS.gene047876	chr8.2	27740832	27741818	+					-
qK8.2	MS.gene047877	chr8.2	27757402	27759802	+					Cytochrome p450
qK8.2	MS.gene047878	chr8.2	27767091	27770348	+					Mitochondrial protein
qK8.2	MS.gene047879	chr8.2	27776140	27778052	-					DDE superfamily endonuclease
qK8.2	MS.gene047880	chr8.2	27804191	27807089	+					CRAL-TRIO domain-containing protein C23B6.04c-like
qK8.2	MS.gene047881	chr8.2	27819007	27826614	+					Vam6 Vps39-like protein
qK8.2	MS.gene011982	chr8.2	27831950	27833363	+					Vam6 Vps39-like protein
qK8.2	MS.gene011983	chr8.2	27834287	27841339	+					Vam6 Vps39-like protein
qK8.2	MS.gene011984	chr8.2	27849553	27851089	+					Tubby-like F-box protein
qK8.2	MS.gene011985	chr8.2	27853927	27855358	+					Tubby-like F-box protein
qK8.2	MS.gene011986	chr8.2	27859439	27860252	+					Tubby-like F-box protein
qK8.2	MS.gene011987	chr8.2	27862504	27863111	+					Tubby-like F-box protein
qK8.2	MS.gene011988	chr8.2	27867329	27868532	+					inactive poly ADP-ribose polymerase
qK8.2	MS.gene011989	chr8.2	27871946	27873148	+					Tubby-like F-box protein
qK8.2	MS.gene011990	chr8.2	27876503	27877360	-					Protein N-lysine methyltransferase
qK8.2	MS.gene011991	chr8.2	27878376	27882421	+					Belongs to the adaptor complexes small subunit family
qK8.2	MS.gene011992	chr8.2	27883270	27884685	+	2.32895				transferase activity, transferring hexosyl groups
qK8.2	MS.gene011993	chr8.2	27887367	27894219	-			-2.09328		Pyridine nucleotide-disulfide oxidoreductase domain-containing protein
qK8.2	MS.gene011994	chr8.2	27896626	27900408	+					Maf-like protein
qK8.2	MS.gene047867	chr8.2	27910536	27911951	+					transferase activity, transferring hexosyl groups
qK8.2	MS.gene047868	chr8.2	27914633	27921485	-					Pyridine nucleotide-disulfide oxidoreductase domain-containing protein
qK8.2	MS.gene047869	chr8.2	27923927	27927709	+					Maf-like protein
qK8.2	MS.gene047870	chr8.2	27933036	27936789	+					Maf-like protein
qK8.2	MS.gene011995	chr8.2	27948321	27951195	+					-
qK8.2	MS.gene011996	chr8.2	27981966	27985677	-					Belongs to the small GTPase superfamily. Arf family
qK8.2	MS.gene02472	chr8.2	27999909	28003620	-					Belongs to the small GTPase superfamily. Arf family
qK8.2	MS.gene011997	chr8.2	28038718	28039703	+					GATA transcription factor
qK8.2	MS.gene011998	chr8.2	28051413	28061035	+					epoxide hydrolase
qK8.2	MS.gene011999	chr8.2	28062686	28070988	-					Belongs to the major facilitator superfamily. Sugar transporter (TC 2.A.1.1) family
qK8.2	MS.gene012000	chr8.2	28080520	28099758	-					Belongs to the major facilitator superfamily. Sugar transporter (TC 2.A.1.1) family
qK8.2	MS.gene012001	chr8.2	28115897	28116267	-					-
qK8.2	MS.gene02473	chr8.2	28124028	28124456	+					Late embryogenesis abundant protein D-29-like
qK8.2	MS.gene012002	chr8.2	28150390	28152185	-					-
qK8.2	MS.gene012003	chr8.2	28157473	28158215	-					-
qK8.2	MS.gene012004	chr8.2	28199130	28199348	-			-7.81554		ubiquitin modification-dependent histone binding
qK8.2	MS.gene012005	chr8.2	28210751	28210969	-			-10.4751	-6.11336	ubiquitin modification-dependent histone binding
qK8.2	MS.gene012006	chr8.2	28231947	28232165	-	2.18464		-6.39677		SANT SWI3, ADA2, N-CoR and TFIIIB'' DNA-binding domains
qK8.2	MS.gene012007	chr8.2	28233218	28238002	-					Exosome complex
qK8.2	MS.gene012008	chr8.2	28245424	28247350	+					-
qK8.2	MS.gene012009	chr8.2	28254403	28254754	+					-
qK8.2	MS.gene012010	chr8.2	28262731	28266636	+					RING-type E3 ubiquitin transferase
qK8.2	MS.gene012011	chr8.2	28267661	28269510	+					Component of the anaphase promoting complex cyclosome (APC C), a cell cycle-regulated E3 ubiquitin-protein ligase complex that controls progression through mitosis and the G1 phase of the cell cycle
qK8.2	MS.gene012012	chr8.2	28273546	28276394	+			2.70617		-
qK8.2	MS.gene012013	chr8.2	28278346	28286445	+			-2.21092		Belongs to the TRAFAC class TrmE-Era-EngA-EngB-Septin- like GTPase superfamily. Era GTPase family
qK8.2	MS.gene012014	chr8.2	28291419	28294826	-					Lipid phosphate phosphatase epsilon
qK8.2	MS.gene02477	chr8.2	28331146	28334730	-					Auxilin-like protein 1
qK8.2	MS.gene012015	chr8.2	28352335	28352560	+					nuclease activity
qK8.2	MS.gene012016	chr8.2	28359812	28360183	-	-4.63341	-5.20814			Encoded by
qK8.2	MS.gene012017	chr8.2	28372258	28372629	-	-2.11583				Encoded by
qK8.2	MS.gene012018	chr8.2	28376294	28381140	-			-3.15809		Auxilin-like protein 1
qK8.2	MS.gene012019	chr8.2	28439089	28441019	-					Domain of unknown function (DUF4283)
qK8.2	MS.gene012020	chr8.2	28456211	28458648	-					soluble inorganic
qK8.2	MS.gene012021	chr8.2	28459827	28460081	-			-2.17658		Alpha/beta hydrolase family
qK8.2	MS.gene012022	chr8.2	28460388	28463885	-	5.05078				Alpha/beta hydrolase family
qK8.2	MS.gene012023	chr8.2	28471493	28475551	-					Alpha/beta hydrolase family
qK8.2	MS.gene012024	chr8.2	28480241	28481874	+					Tubby-like F-box protein
qK8.2	MS.gene012025	chr8.2	28492981	28493595	+					-
qK8.2	MS.gene02474	chr8.2	28496512	28499811	-					Alpha/beta hydrolase family
qK8.2	MS.gene02475	chr8.2	28504500	28506133	+					Tubby-like F-box protein
qK8.2	MS.gene02476	chr8.2	28518026	28518751	+					-
qK8.2	MS.gene012026	chr8.2	28528774	28529499	+					-
qK8.2	MS.gene012027	chr8.2	28555957	28556677	+					Respiratory-chain NADH dehydrogenase, 49 Kd subunit
qK8.2	MS.gene012028	chr8.2	28560225	28562383	+					Salicylate
qK8.2	MS.gene012029	chr8.2	28565660	28568664	+					Salicylate
qK8.2	MS.gene012030	chr8.2	28574375	28575567	+					Salicylate
qK8.2	MS.gene012031	chr8.2	28577707	28578768	-					SPX domain-containing protein(SPX4)
qK8.2	MS.gene012032	chr8.2	28603224	28616270	+					General transcription factor IIE subunit
qK8.2	MS.gene012059	chr8.2	28643292	28646526	+					-
qK8.2	MS.gene012060	chr8.2	28650247	28659799	+					Belongs to the mitochondrial carrier (TC 2.A.29) family
qK8.2	MS.gene012061	chr8.2	28661766	28667144	+					Belongs to the mitochondrial carrier (TC 2.A.29) family
qK8.2	MS.gene012062	chr8.2	28668697	28669090	+					Belongs to the mitochondrial carrier (TC 2.A.29) family
qK8.2	MS.gene012063	chr8.2	28669420	28671482	-			4.95925		Bifunctional epoxide hydrolase 2-like
qK8.2	MS.gene012064	chr8.2	28676932	28677282	+					Oxidoreductase-like protein, N-terminal
qK8.2	MS.gene012065	chr8.2	28679176	28683181	-					Methyltransferase
qK8.2	MS.gene012066	chr8.2	28738699	28740426	-					Protein SHI RELATED SEQUENCE
qK8.2	MS.gene012067	chr8.2	28766952	28767239	-					calcium-binding protein
qK8.2	MS.gene012068	chr8.2	28775832	28789692	-					MORC family CW-type zinc finger protein
