# Supplementary material for: Identification of QTL and candidate genes associated with biomass yield and Feed Quality in response to water deficit in alfalfa (Medicago sativa L.) using linkage mapping and RNA-Seq
Source: Front Plant Sci. 2022 Oct 17;13:996672. doi: 10.3389/fpls.2022.996672 (PMC9619099; doi:10.3389/fpls.2022.996672)
Supplement: Supplementary Table 8 — List of the position information, the log2FoldChange value, and the annotation information of 1,455 genes within nine main QTL regions. [file Table_8.xlsx]

## Sheet: Sheet1
QTL	Environment	LG	Position/cM	LeftMarker	RightMarker	LOD	PVE (%)
qBY6.4-2	2018	chr6.4	9.5~10.5	chr6.4__11679540	chr6.4__13292372	2.5083	10.5253
	2020	chr6.4	9.5~10.5	chr6.4__11679540	chr6.4__13292372	3.3092	7.389
qPH7.3	2018	chr7.3	83.5~84.5	chr7.3__63690328	chr7.3__63690347	3.7816	8.4448
	2019	chr7.3	83.5~84.5	chr7.3__63690328	chr7.3__63690347	4.049	11.5928
qCP3.3	2020	chr3.3	77.5~78.5	chr3.3__82448563	chr3.3__85819420	4.0384	14.7113
qCP3.4	2020	chr3.4	78.5~79.5	chr3.4__51603347	chr3.4__51603328	3.944	12.7447
qP4.2	2018	chr4.2	81.5~82.5	chr4.2__83498816	chr4.2__86046636	7.9574	8.1262
	2019	chr4.2	81.5~82.5	chr4.2__83498816	chr4.2__86046636	7.4335	10.2624
	2020	chr4.2	81.5~82.5	chr4.2__83498816	chr4.2__86046636	2.7931	3.1855
qK8.2	2020	chr8.2	18.5~19.5	chr8.2__28815850	chr8.2__26672846	3.6894	14.4388
